# Supplementary material for: Oncostatin M Reduces Pathological Neovascularization in the Retina Through Müller Cell Activation
Source: Invest Ophthalmol Vis Sci. 2024 Jan 8;65(1):22. doi: 10.1167/iovs.65.1.22 (PMC10777876; doi:10.1167/iovs.65.1.22)
Supplement: Supplement 3 [file iovs-65-1-22_s003.xlsx]

## Sheet: Sheet1
HGNC	Ensembl	log2 foldchange	padj
A1BG-AS1	ENSG00000268895	-1.57867	4.08e-05
AACS	ENSG00000081760	-0.367197	0.0090297
AAK1	ENSG00000115977	0.756849	4.97e-10
AAMDC	ENSG00000087884	-1.52193	1.51e-14
AARSD1P1	ENSG00000234969	3.71362	0.0280637
AATK	ENSG00000181409	1.04316	0.03846
ABALON	ENSG00000281376	6.77907	1.08e-05
ABCA1	ENSG00000165029	1.53384	8.07e-05
ABCC1	ENSG00000103222	-0.526168	0.040584
ABCC3	ENSG00000108846	-1.81774	0.0305152
ABHD14A	ENSG00000248487	0.734367	0.0283237
ABHD17C	ENSG00000136379	1.60994	3.16e-23
ABHD2	ENSG00000140526	-0.731605	7.42e-10
ABHD4	ENSG00000100439	-0.51832	0.00100452
ABHD5	ENSG00000011198	0.612015	5.54e-05
ABLIM3	ENSG00000173210	0.906462	6.66e-08
ABRAXAS1	ENSG00000163322	-0.874565	2.1e-08
ACAA1	ENSG00000060971	-0.344057	0.0088721
ACAA2	ENSG00000167315	0.408362	0.00894739
ACACA	ENSG00000278540	-0.765913	9.57e-05
ACAD11	ENSG00000240303	-7.8059	9.4e-09
ACADM	ENSG00000117054	0.319556	0.0393333
ACAP3	ENSG00000131584	-0.404383	0.0169411
ACAT2	ENSG00000120437	-1.27164	5.08e-06
ACBD7	ENSG00000176244	-0.610185	0.00957068
ACER2	ENSG00000177076	1.06723	7.56e-06
ACKR1	ENSG00000213088	7.12264	8.42e-06
ACKR3	ENSG00000144476	1.28817	6.02e-10
ACLY	ENSG00000131473	-0.293653	0.00789592
ACO2	ENSG00000100412	-0.624571	5.48e-07
ACP5	ENSG00000102575	4.35124	2.07e-18
ACRV1	ENSG00000134940	3.59462	0.00260962
ACSBG1	ENSG00000103740	3.14328	0.0124098
ACSM4	ENSG00000215009	6.54225	2.41e-05
ACTN1	ENSG00000072110	0.410242	0.0243552
ACTN4	ENSG00000130402	-0.43004	0.00956837
ACTR3B	ENSG00000133627	0.583331	0.00401493
ACVR1B	ENSG00000135503	0.653237	1.37e-05
ADAM12	ENSG00000148848	-1.77414	0.0162075
ADAM17	ENSG00000151694	-0.676767	4.95e-06
ADAM23	ENSG00000114948	0.688762	0.000258
ADAMTS1	ENSG00000154734	1.02786	0.0013964
ADAMTS18	ENSG00000140873	-1.33153	5.71e-06
ADAMTS3	ENSG00000156140	1.48198	1.2e-10
ADAMTS4	ENSG00000158859	2.26302	1.21e-30
ADAMTS6	ENSG00000049192	-0.815851	7.77e-11
ADAMTS9	ENSG00000163638	1.7292	1.04e-15
ADAMTS9-AS1	ENSG00000241158	8.42904	1.02e-09
ADAMTSL2	ENSG00000197859	-2.31727	0.00417175
ADAMTSL4	ENSG00000143382	4.13988	1.33e-43
ADAP2	ENSG00000184060	1.06953	0.0303586
ADARB1	ENSG00000197381	-0.673709	6.58e-05
ADCY3	ENSG00000138031	-0.45218	0.000111
ADCY6	ENSG00000174233	-0.581008	0.000942
ADCY7	ENSG00000121281	-1.72005	1.25e-27
ADD2	ENSG00000075340	2.77631	1.32e-08
ADD3	ENSG00000148700	-0.368312	0.0405418
ADGRA3P1	ENSG00000256616	2.15397	0.000947
ADGRG1	ENSG00000205336	0.385832	0.0116134
ADGRG2	ENSG00000173698	5.47392	0.00268395
ADGRL2	ENSG00000117114	-0.410499	0.026714
ADIRF	ENSG00000148671	-10.1407	1.85e-14
ADM5	ENSG00000224420	1.33221	0.00127347
ADORA2A-AS1	ENSG00000178803	4.08554	4.58e-10
ADORA2B	ENSG00000170425	0.72411	0.02877
ADRA1D	ENSG00000171873	-2.00209	0.0104989
ADRB2	ENSG00000169252	1.38688	0.00242152
ADRM1	ENSG00000130706	-0.649163	0.000175
AFAP1	ENSG00000196526	-2.30015	1.52e-43
AFAP1-AS1	ENSG00000272620	4.25027	8.99e-07
AFAP1L2	ENSG00000169129	2.06046	0.0104101
AFG3L2	ENSG00000141385	-0.474669	0.0063083
AFMID	ENSG00000183077	1.25698	4.11e-10
AGAP2-AS1	ENSG00000255737	-2.39472	1.51e-44
AGBL5-IT1	ENSG00000229122	4.44226	0.00233749
AGFG2	ENSG00000106351	0.840811	0.00212146
AGPAT1	ENSG00000204310	-4.0334	2.62e-17
AGTRAP	ENSG00000177674	0.575392	4.64e-05
AHNAK2	ENSG00000185567	-0.807699	5.3e-06
AHR	ENSG00000106546	1.04615	1.46e-08
AIDAP2	ENSG00000251429	-0.89175	0.0443158
AIMP2	ENSG00000106305	-0.840507	2.67e-05
AJUBA	ENSG00000129474	-0.933635	2.27e-07
AK4	ENSG00000162433	1.58804	9.49e-08
AK5	ENSG00000154027	1.78735	2.49e-19
AKAP12	ENSG00000131016	-0.684222	0.0292673
AKAP8L	ENSG00000011243	-0.721939	3.01e-05
AKT1	ENSG00000142208	-0.446931	0.00675475
AKT3	ENSG00000117020	-0.608605	0.00630934
ALDH1A3	ENSG00000184254	-0.955458	6.17e-08
ALG1	ENSG00000033011	-0.459936	0.0297003
ALG12	ENSG00000182858	-1.14432	6.55e-14
ALKBH3-AS1	ENSG00000244926	5.52536	0.00256791
ALOX12	ENSG00000108839	8.73625	7.36e-11
ALPK1	ENSG00000073331	0.82325	0.000718
ALPK3	ENSG00000136383	-0.919416	0.000123
AMDHD2	ENSG00000162066	-0.86244	0.00358284
AMH	ENSG00000104899	-1.15716	0.00179431
AMMECR1	ENSG00000101935	0.391166	0.011808
AMN1	ENSG00000151743	-0.92669	3.8e-05
AMOTL1	ENSG00000166025	-0.361247	0.0213138
AMOTL2	ENSG00000114019	-0.67274	2.88e-05
AMPD2	ENSG00000116337	-0.57784	0.000911
ANAPC15	ENSG00000110200	-2.20021	9.25e-34
ANGPTL2	ENSG00000136859	0.889201	1.71e-09
ANGPTL8	ENSG00000130173	3.66983	0.0383871
ANK3	ENSG00000151150	1.09219	0.000817
ANKEF1	ENSG00000132623	0.733753	0.000401
ANKFY1	ENSG00000185722	-0.420451	0.000321
ANKRD1	ENSG00000148677	-0.857151	0.000742
ANKRD11	ENSG00000167522	-0.37357	0.0151792
ANKRD18EP	ENSG00000217165	7.81535	1.43e-08
ANKRD19P	ENSG00000187984	6.73595	6.05e-06
ANKRD29	ENSG00000154065	1.67367	0.00031
ANKRD30BP3	ENSG00000230501	6.03878	0.000207
ANKRD37	ENSG00000186352	-0.875814	0.00887796
ANKRD40	ENSG00000154945	-0.519605	7.82e-06
ANKRD55	ENSG00000164512	1.91252	4.71e-24
ANKS1B	ENSG00000185046	4.08333	2.87e-07
ANO2	ENSG00000047617	-0.650265	0.0347115
ANO6	ENSG00000177119	-0.411643	0.0374611
ANO9	ENSG00000185101	3.42272	0.00997176
ANXA2R	ENSG00000177721	0.685113	0.0377811
ANXA3	ENSG00000138772	-1.14533	0.00173501
ANXA6	ENSG00000197043	-0.345363	0.00130844
ANXA9	ENSG00000143412	7.18786	6.04e-10
AOPEP	ENSG00000148120	0.447481	0.00169871
AP1G2-AS1	ENSG00000258727	-4.1079	4.27e-46
AP2S1	ENSG00000042753	0.353947	0.0342621
AP3M2	ENSG00000070718	0.438609	0.0150797
AP4B1-AS1	ENSG00000226167	7.54367	8.47e-08
AP4M1	ENSG00000221838	-0.449153	0.00507535
APBB2	ENSG00000163697	-0.33028	0.0480894
APC2	ENSG00000115266	3.34266	2.03e-06
APCDD1	ENSG00000154856	2.05481	0.00093
APEH	ENSG00000164062	0.367095	0.0230979
APLN	ENSG00000171388	-1.86979	2.02e-06
APLNR	ENSG00000134817	2.7103	0.0021974
APOL1	ENSG00000100342	0.832249	0.0109854
APOL2	ENSG00000128335	0.423827	0.000953
APOL6	ENSG00000221963	1.18157	7.1e-05
APPL2	ENSG00000136044	-0.453938	0.0137074
AQP11	ENSG00000178301	1.9533	0.00191454
AQP3	ENSG00000165272	2.48013	4.58e-15
AR	ENSG00000169083	-0.350663	0.0147711
ARAP1	ENSG00000186635	-0.453496	0.0231302
ARAP1-AS2	ENSG00000245148	6.74146	1.5e-05
AREL1	ENSG00000119682	-0.315443	0.0165469
ARF3	ENSG00000134287	0.26291	0.0387779
ARG2	ENSG00000081181	-0.713452	5.91e-09
ARHGAP10	ENSG00000071205	-0.918863	1.31e-05
ARHGAP18	ENSG00000146376	-0.575058	0.00269424
ARHGAP23	ENSG00000275832	0.561179	9.57e-05
ARHGAP24	ENSG00000138639	-0.786841	9.86e-05
ARHGAP27P1-BPTFP1-KPNA2P3	ENSG00000215769	-1.67274	6.42e-11
ARHGAP29	ENSG00000137962	-0.312126	0.0209102
ARHGAP30	ENSG00000186517	3.40063	0.0161199
ARHGAP5	ENSG00000100852	-1.60512	1.49e-23
ARHGDIA	ENSG00000141522	-0.851978	2.84e-12
ARHGEF16	ENSG00000130762	1.09194	0.0193539
ARHGEF25	ENSG00000240771	-0.800648	0.0401992
ARHGEF28	ENSG00000214944	-0.923171	2.61e-09
ARHGEF40	ENSG00000165801	-0.714187	0.0132508
ARID5B	ENSG00000150347	0.657493	2.8e-06
ARIH2	ENSG00000177479	-0.599769	4.48e-07
ARL13A	ENSG00000174225	4.21599	0.00522344
ARL2BP	ENSG00000102931	-6.61964	4.06e-274
ARMC5	ENSG00000140691	-0.442188	0.00154256
ARMCX2	ENSG00000184867	-0.510672	0.00151911
ARMCX3	ENSG00000102401	-0.429457	7.72e-05
ARMCX4	ENSG00000196440	-0.452296	0.000218
ARNTL2	ENSG00000029153	0.693216	0.00146858
ARPC1B	ENSG00000130429	-1.73599	2.19e-22
ARPC5L	ENSG00000136950	0.43455	0.0307778
ARR3	ENSG00000120500	6.64378	1.04e-05
ARRDC3	ENSG00000113369	0.618179	0.000209
ARRDC4	ENSG00000140450	1.30908	3.52e-05
ARSG	ENSG00000141337	0.670134	0.0241766
ARSL	ENSG00000157399	-0.771908	0.00537814
ARVCF	ENSG00000099889	-0.933222	6.86e-07
ASAP1	ENSG00000153317	-0.367342	0.000728
ASAP2	ENSG00000151693	-1.38758	6.6e-16
ASB14	ENSG00000239388	4.42637	0.00014
ASB16	ENSG00000161664	5.28575	4.17e-15
ASB16-AS1	ENSG00000267080	-0.510841	0.0260342
ASB9	ENSG00000102048	0.546295	0.00420029
ASPDH	ENSG00000204653	4.89279	0.0243307
ATF3	ENSG00000162772	-0.791695	0.0152695
ATF6	ENSG00000118217	0.32513	0.0043778
ATF7	ENSG00000170653	-0.650268	0.00145929
ATG101	ENSG00000123395	-1.27762	6.12e-15
ATG4D	ENSG00000130734	-0.539874	0.0257331
ATG9B	ENSG00000181652	4.84752	1.99e-24
ATP11C	ENSG00000101974	0.584153	3.96e-06
ATP13A2	ENSG00000159363	-0.487414	0.00164881
ATP1A1	ENSG00000163399	-0.685871	9.25e-10
ATP1B3-AS1	ENSG00000244124	5.70219	0.000327
ATP2A3	ENSG00000074370	-1.17693	0.0251493
ATP2B1	ENSG00000070961	0.438075	0.0424116
ATP2C2	ENSG00000064270	6.69474	1.03e-05
ATP2C2-AS1	ENSG00000261286	-2.03755	0.00091
ATP5MC1P4	ENSG00000227440	6.9432	2.01e-06
ATP5ME	ENSG00000169020	-1.0184	1.92e-15
ATP6V1C2	ENSG00000143882	1.68316	0.0115845
ATP8B2	ENSG00000143515	-0.324166	0.0370804
ATXN7L3-AS1	ENSG00000267394	3.86581	1.49e-05
AVPR2	ENSG00000126895	2.98236	0.0209232
AXL	ENSG00000167601	-0.887493	0.0376782
AZI2	ENSG00000163512	-1.36209	7.35e-24
B3GALNT1	ENSG00000169255	0.454806	0.0132135
B3GAT2	ENSG00000112309	4.32161	0.000438
B3GAT3	ENSG00000149541	0.35295	0.0370742
B3GNT5	ENSG00000176597	-0.572021	0.000469
B3GNT7	ENSG00000156966	1.37343	0.00452564
B3GNT8	ENSG00000177191	-0.492947	0.0317575
B4GALNT4	ENSG00000182272	0.590574	0.0203243
BAALC	ENSG00000164929	2.18784	1.53e-06
BACE1	ENSG00000186318	-1.1914	5e-22
BACE1-AS	ENSG00000278768	-0.828997	0.000366
BACH2	ENSG00000112182	-1.563	0.0131419
BAD	ENSG00000002330	-1.00855	2.39e-13
BANCR	ENSG00000278910	6.44591	1.23e-05
BANK1	ENSG00000153064	1.31335	0.0107886
BATF3	ENSG00000123685	2.8533	3.6e-06
BAZ1A-AS1	ENSG00000258738	-0.818776	0.0357039
BBC3	ENSG00000105327	-0.555936	2.52e-06
BCAP31	ENSG00000185825	0.446325	0.000556
BCDIN3D	ENSG00000186666	-0.88822	0.000408
BCL2	ENSG00000171791	-0.83183	0.0325149
BCL2L1	ENSG00000171552	-0.857458	1.75e-10
BCL2L11	ENSG00000153094	-1.06263	0.0217462
BCL3	ENSG00000069399	2.07748	1.77e-25
BCL6	ENSG00000113916	1.92236	1.67e-36
BCL6B	ENSG00000161940	-0.480854	0.0131036
BCL7C	ENSG00000099385	-0.661406	0.000115
BCL9L	ENSG00000186174	-1.07428	2.78e-10
BDKRB2	ENSG00000168398	1.70202	5.18e-05
BDNF	ENSG00000176697	-2.2386	9.34e-06
BECN1	ENSG00000126581	-0.535185	0.000119
BEND3P1	ENSG00000231345	5.61387	0.000363
BEND3P3	ENSG00000278616	6.4158	4.29e-05
BET1L	ENSG00000177951	-0.663294	2.3e-06
BIN3	ENSG00000147439	-0.352173	0.0189214
BLOC1S6	ENSG00000104164	0.370742	0.0435156
BMERB1	ENSG00000166780	0.754817	0.0011598
BMP2K	ENSG00000138756	-1.87523	4.46e-63
BMP8A	ENSG00000183682	1.48969	0.00257274
BMPER	ENSG00000164619	2.47622	0.00046
BMPR1A	ENSG00000107779	4.98143	1.24e-09
BMPR2	ENSG00000204217	0.383382	0.00769218
BMX	ENSG00000102010	0.639937	0.00263801
BNIP2	ENSG00000140299	0.313374	0.028109
BNIP3P11	ENSG00000271550	4.71497	0.0383408
BNIP3P17	ENSG00000271524	5.47771	0.000538
BNIP3P27	ENSG00000268438	5.66967	0.00177042
BOK	ENSG00000176720	-0.510862	0.000235
BOLA2P2	ENSG00000271161	5.88402	0.000407
BORCS6	ENSG00000196544	-0.58554	0.000627
BPGM	ENSG00000172331	-0.538659	0.00492109
BPHL	ENSG00000137274	-0.548516	0.00133317
BRD3	ENSG00000169925	-0.468046	0.00108541
BRF2	ENSG00000104221	-1.21693	8.75e-15
BRICD5	ENSG00000182685	-0.771954	0.00181463
BSCL2	ENSG00000168000	-0.71204	0.0315854
BTBD19	ENSG00000222009	-0.88471	0.000418
BUD31	ENSG00000106245	-0.790522	7.22e-06
BZW2	ENSG00000136261	0.564594	1.95e-06
C11orf71	ENSG00000180425	-0.82518	0.000666
C11orf91	ENSG00000205177	2.43848	8.56e-05
C12orf57	ENSG00000111678	-1.08968	1.39e-08
C12orf60	ENSG00000182993	0.817783	0.00652796
C15orf61	ENSG00000189227	-0.711661	0.0287378
C15orf62	ENSG00000188277	2.88672	1.02e-11
C16orf74	ENSG00000154102	-0.585474	0.0367408
C17orf107	ENSG00000205710	-1.90573	2.81e-05
C17orf49	ENSG00000258315	-1.00549	0.0190125
C19orf33	ENSG00000167644	-5.70332	0.00288606
C1orf100	ENSG00000173728	5.4315	0.000819
C1orf147	ENSG00000162888	7.07614	1.29e-06
C1orf198	ENSG00000119280	-0.794267	4.68e-07
C1orf21	ENSG00000116667	1.76715	0.0232863
C1orf74	ENSG00000162757	-1.13232	0.000332
C1QTNF1	ENSG00000173918	1.59392	0.000522
C1QTNF6	ENSG00000133466	0.867565	3.02e-05
C1R	ENSG00000159403	1.6285	8.48e-05
C1S	ENSG00000182326	2.09991	0.000183
C20orf144	ENSG00000149609	3.72233	0.0334027
C20orf204	ENSG00000196421	0.758989	0.0112053
C20orf96	ENSG00000196476	-0.485241	0.0341194
C22orf23	ENSG00000128346	3.97345	1.77e-18
C2CD4A	ENSG00000198535	4.06711	4.41e-07
C2CD4B	ENSG00000205502	1.18982	3.16e-11
C2orf16	ENSG00000221843	5.87507	7.19e-15
C4orf19	ENSG00000154274	5.52812	0.00234118
C4orf46P3	ENSG00000254352	4.88554	0.019713
C6orf132	ENSG00000188112	1.18471	0.0420145
C8orf33	ENSG00000182307	0.33141	0.0241396
C8orf88	ENSG00000253250	-1.54294	0.000223
CA14	ENSG00000118298	6.17605	0.00011
CA5BP1	ENSG00000186312	-1.0621	1.32e-07
CABLES1	ENSG00000134508	-1.42002	2.43e-34
CABYR	ENSG00000154040	-0.701251	0.0476358
CACHD1	ENSG00000158966	0.550781	4.93e-05
CACNA2D1	ENSG00000153956	0.415128	0.0207834
CACNA2D2	ENSG00000007402	2.1698	0.0124418
CACNB2	ENSG00000165995	6.07231	0.000168
CACNG6	ENSG00000130433	-0.711757	0.0108221
CACTIN	ENSG00000105298	-0.610711	0.000108
CADM3-AS1	ENSG00000225670	5.36621	0.0265534
CALB1	ENSG00000104327	5.42438	0.00479409
CALCRL	ENSG00000064989	1.08378	4.5e-09
CALD1	ENSG00000122786	-0.713634	4.39e-09
CALHM4	ENSG00000164451	-1.85138	1.47e-05
CALHM5	ENSG00000178033	-0.857389	0.00029
CALM2P2	ENSG00000229097	2.74983	1.23e-05
CAMK1	ENSG00000134072	-2.43856	9.89e-34
CAMK2D	ENSG00000145349	0.941769	2.8e-05
CAMK2G-AS1	ENSG00000224195	6.32655	5.41e-05
CAMSAP1	ENSG00000130559	-0.386976	0.00845832
CAMTA2	ENSG00000108509	-0.518188	0.01197
CAND2	ENSG00000144712	-0.551585	0.00686096
CAP1	ENSG00000131236	-0.726719	1.28e-14
CAP2	ENSG00000112186	-1.24511	1.32e-09
CAPRIN2	ENSG00000110888	0.503455	0.00236683
CARD11	ENSG00000198286	-0.837877	8.8e-06
CARD14	ENSG00000141527	7.482	1.08e-07
CARM1	ENSG00000142453	-0.433519	0.00415401
CARMIL1	ENSG00000079691	1.20974	0.000204
CASK	ENSG00000147044	-0.529165	0.00219433
CASP1	ENSG00000137752	1.00313	0.031871
CASP12	ENSG00000204403	-0.804205	0.0357344
CASP16P	ENSG00000228146	4.66347	0.0160696
CASP9	ENSG00000132906	0.550941	0.000742
CASQ1	ENSG00000143318	4.96661	0.0158189
CASZ1	ENSG00000130940	-0.947047	0.00945088
CAV1	ENSG00000105974	-0.804752	0.00115534
CAV2	ENSG00000105971	-0.580033	0.00334386
CAVIN2	ENSG00000168497	-0.724159	9.66e-08
CAVIN3	ENSG00000170955	-1.03659	2.47e-09
CBLIF	ENSG00000134812	4.97853	0.0444348
CBLL1	ENSG00000105879	0.322015	0.0155621
CBLN3	ENSG00000139899	-0.845935	0.00408844
CBR3	ENSG00000159231	-1.21151	0.00155908
CBX4	ENSG00000141582	0.366771	0.044218
CBY1	ENSG00000100211	-0.673731	7.95e-05
CCAR2	ENSG00000158941	-0.594866	2.85e-07
CCDC107	ENSG00000159884	-2.87134	9.73e-45
CCDC190	ENSG00000185860	-1.67591	0.0426658
CCDC200	ENSG00000236383	7.61223	5.49e-08
CCDC32	ENSG00000128891	-1.03727	2.97e-12
CCDC39	ENSG00000284862	5.03823	0.0120185
CCDC51	ENSG00000164051	0.400981	0.0395851
CCDC6	ENSG00000108091	0.36679	0.00466287
CCDC65	ENSG00000139537	3.54686	6.34e-19
CCDC68	ENSG00000166510	1.04919	0.00192103
CCDC71L	ENSG00000253276	0.961281	8.67e-13
CCDC78	ENSG00000162004	1.34525	0.00316717
CCDC80	ENSG00000091986	-0.839718	5.21e-05
CCDC85A	ENSG00000055813	-1.08436	0.000895
CCL16	ENSG00000275152	5.03935	0.0129916
CCL2	ENSG00000108691	0.884777	0.00369221
CCL23	ENSG00000274736	4.6126	8.85e-33
CCN1	ENSG00000142871	-0.721881	0.000442
CCND1	ENSG00000110092	-1.06832	0.000129
CCNE2	ENSG00000175305	-0.968224	0.0116996
CCNK	ENSG00000090061	-2.44121	3.96e-93
CCNYL1	ENSG00000163249	-0.315028	0.0243307
CCZ1	ENSG00000122674	-0.65623	4.92e-06
CD151	ENSG00000177697	-0.361814	0.00544949
CD160	ENSG00000117281	6.03816	0.000243
CD27	ENSG00000139193	5.24629	0.00122747
CD274	ENSG00000120217	-1.77979	1.24e-13
CD302	ENSG00000241399	-1.92981	9.75e-21
CD34	ENSG00000174059	-2.49228	0.000538
CD37	ENSG00000104894	8.97578	1.04e-11
CD47	ENSG00000196776	0.688511	8.84e-06
CD59	ENSG00000085063	0.549044	0.00829848
CD83	ENSG00000112149	-1.77333	0.000593
CDC25B	ENSG00000101224	0.662756	0.000769
CDC42-AS1	ENSG00000285752	2.68914	0.00123144
CDC42BPA	ENSG00000143776	-0.622994	3e-05
CDC42BPB	ENSG00000198752	-0.545576	8.89e-05
CDC42EP3	ENSG00000163171	0.527613	0.0106516
CDC42EP4	ENSG00000179604	0.881676	4.38e-09
CDC7	ENSG00000097046	0.671138	0.0411561
CDCA7L	ENSG00000164649	-0.581744	0.000848
CDH12	ENSG00000154162	4.92664	0.00435359
CDH13	ENSG00000140945	-1.29666	0.000425
CDH2	ENSG00000170558	-0.856353	0.000113
CDH24	ENSG00000139880	-0.892036	2.09e-06
CDH5	ENSG00000179776	-0.429384	0.0144457
CDHR2	ENSG00000074276	4.48017	0.00318672
CDK2AP2	ENSG00000167797	-0.455614	0.000538
CDK4	ENSG00000135446	-0.752829	0.00109954
CDKL1	ENSG00000100490	1.03331	6.71e-05
CDPF1P1	ENSG00000227799	2.15304	0.00310213
CDR2	ENSG00000140743	-0.770285	0.00134705
CDYL2	ENSG00000166446	-0.360948	0.0243577
CEACAM1	ENSG00000079385	1.173	0.0235379
CEBPB	ENSG00000172216	0.818956	0.000837
CEBPD	ENSG00000221869	3.40008	1.35e-36
CELF2	ENSG00000048740	-1.35486	1.29e-10
CELSR1	ENSG00000075275	-0.877469	0.0269699
CEMIP	ENSG00000103888	5.2997	2.06e-17
CEMIP2	ENSG00000135048	0.838913	2.27e-06
CENPO	ENSG00000138092	-0.756512	0.00421388
CEP164P1	ENSG00000226937	5.08633	0.00013
CEP170	ENSG00000143702	-0.473258	0.0181495
CEP295	ENSG00000166004	-0.891312	2.93e-09
CEPT1	ENSG00000134255	-0.289248	0.0490963
CERS2	ENSG00000143418	-1.0264	1.47e-26
CERS6	ENSG00000172292	-1.47093	1.06e-15
CETP	ENSG00000087237	0.93596	0.0317575
CFAP119	ENSG00000196118	-2.78976	3.83e-17
CFAP126	ENSG00000188931	8.64562	9.66e-11
CFAP157	ENSG00000160401	6.03916	4.74e-13
CFAP251	ENSG00000158023	-1.27986	0.00813553
CFAP410	ENSG00000160226	-0.605332	0.0372497
CFAP57	ENSG00000243710	-1.22952	0.00532889
CFAP92	ENSG00000114656	2.1307	0.00212735
CFI	ENSG00000205403	1.66705	6.47e-26
CFLAR-AS1	ENSG00000226312	4.31929	1.56e-05
CGNL1	ENSG00000128849	-0.753858	0.0166747
CH25H	ENSG00000138135	2.02269	3.82e-06
CHAD	ENSG00000136457	6.4709	8.69e-06
CHCHD4	ENSG00000163528	0.516048	0.0275602
CHCHD7	ENSG00000170791	0.352909	0.0308725
CHERP	ENSG00000085872	-0.676271	9.16e-07
CHKA	ENSG00000110721	-0.676171	0.000752
CHMP1B	ENSG00000255112	-0.625564	2.95e-06
CHMP6	ENSG00000176108	-0.573278	1.88e-05
CHRNA1	ENSG00000138435	-2.4587	2.32e-18
CHRNA3	ENSG00000080644	4.60156	0.015519
CHRNA5	ENSG00000169684	-1.19599	0.000526
CHRNE	ENSG00000108556	-1.21089	0.0334027
CHST1	ENSG00000175264	-0.787588	1.85e-06
CHST2	ENSG00000175040	0.831299	0.0297749
CHST7	ENSG00000147119	0.78474	0.00011
CHSY1	ENSG00000131873	0.525318	0.00011
CHSY3	ENSG00000198108	-0.696514	0.000101
CHUK-DT	ENSG00000227492	5.45462	0.000602
CIBAR1	ENSG00000188343	0.328217	0.0192213
CICP14	ENSG00000281490	10.7956	4.3e-17
CICP16	ENSG00000248213	5.03546	0.0140891
CIDEB	ENSG00000136305	-7.04176	2.08e-06
CIITA	ENSG00000179583	7.06152	2.56e-09
CIRBP-AS1	ENSG00000267493	1.8991	5.91e-07
CISD2	ENSG00000145354	-0.466307	0.042046
CITED2	ENSG00000164442	1.07228	1.43e-17
CKLF	ENSG00000217555	-7.67507	1.29e-16
CLCC1	ENSG00000121940	-0.758907	1.55e-07
CLCN4	ENSG00000073464	-0.435798	0.0122878
CLCN6	ENSG00000011021	-0.555022	0.0242297
CLCN7	ENSG00000103249	-0.623746	0.0179658
CLDN10	ENSG00000134873	1.50699	0.00598385
CLDN14	ENSG00000159261	2.00786	0.000537
CLDN18	ENSG00000066405	5.57751	0.00176495
CLDN5	ENSG00000184113	0.921614	9.93e-05
CLEC10A	ENSG00000132514	5.18808	2.1e-06
CLEC2B	ENSG00000110852	0.764728	0.00954264
CLEC4GP1	ENSG00000268297	-1.05895	0.0467158
CLEC9A	ENSG00000197992	4.92373	0.00410798
CLIC2	ENSG00000155962	2.3615	1.67e-06
CLIP2	ENSG00000106665	-0.627586	0.000116
CLMAT3	ENSG00000249035	5.42269	0.00557906
CLMN	ENSG00000165959	1.00905	0.00222229
CLN5	ENSG00000102805	-1.60333	2.08e-26
CMAHP	ENSG00000168405	2.97216	6.53e-41
CMIP	ENSG00000153815	0.753728	3.71e-05
CMTR2	ENSG00000180917	-1.3468	0.0347047
CNBD2	ENSG00000149646	-4.75218	3.08e-14
CNN3	ENSG00000117519	-0.329972	0.0213486
CNOT1	ENSG00000125107	-0.534935	1.69e-06
CNTD1	ENSG00000176563	8.18854	5.62e-10
CNTNAP3	ENSG00000106714	1.22318	2.45e-08
CNTNAP3B	ENSG00000154529	0.715869	9.09e-05
COCH	ENSG00000100473	-1.28048	0.00741175
COG2	ENSG00000135775	-0.349977	0.0350579
COG5	ENSG00000164597	-0.391192	0.0289767
COG8	ENSG00000213380	-0.630348	0.000368
COL11A1	ENSG00000060718	-2.53623	0.0372822
COL12A1	ENSG00000111799	-0.740381	0.00874619
COL18A1	ENSG00000182871	-0.869014	5.19e-06
COL18A1-AS1	ENSG00000183535	6.00158	0.000356
COL1A2	ENSG00000164692	-2.26281	0.00224235
COL4A2	ENSG00000134871	-0.53165	0.0499071
COL4A2-AS1	ENSG00000232814	5.75417	0.000227
COL5A1	ENSG00000130635	-0.804889	2.69e-05
COL8A1	ENSG00000144810	-0.702433	0.0441339
COLGALT1	ENSG00000130309	-0.42269	0.00661498
COMT	ENSG00000093010	-0.366527	0.0172008
COQ6	ENSG00000119723	-1.43314	6.31e-24
COQ8A	ENSG00000163050	0.850905	1.37e-06
COQ8B	ENSG00000123815	0.527962	0.00103583
CORIN	ENSG00000145244	3.10205	0.0204983
CORO2B	ENSG00000103647	-0.941562	0.016896
CORO6	ENSG00000167549	-0.8136	7.72e-05
COX15	ENSG00000014919	0.383523	0.0128147
COX20	ENSG00000203667	-5.04727	2.06e-64
CPA3	ENSG00000163751	2.34829	7.12e-13
CPAMD8	ENSG00000160111	-0.882305	0.0395848
CPE	ENSG00000109472	0.986173	0.00091
CPLANE1	ENSG00000197603	0.682974	0.00147837
CPLX1	ENSG00000168993	1.54683	4.27e-06
CPM	ENSG00000135678	4.07305	2.4e-22
CPNE3	ENSG00000085719	0.28318	0.032398
CPNE5	ENSG00000124772	-1.22423	0.000246
CPNE8	ENSG00000139117	1.24021	1.88e-05
CPPED1	ENSG00000103381	-0.405767	0.0417809
CPT1C	ENSG00000169169	1.10764	0.000589
CPT2	ENSG00000157184	-0.79811	2.99e-05
CRACDL	ENSG00000196872	-0.762027	0.0132482
CREB3L2	ENSG00000182158	-0.5184	7.54e-05
CREB5	ENSG00000146592	-1.63051	4.57e-17
CREG2	ENSG00000175874	1.86325	0.00176591
CRELD2	ENSG00000184164	-0.322518	0.0448361
CRIM1	ENSG00000150938	-0.654375	5.21e-06
CRMP1	ENSG00000072832	8.00714	2.32e-23
CRYBG3	ENSG00000080200	-0.8736	3.92e-10
CRYZL2P	ENSG00000242193	0.56782	0.0260352
CSF2RB	ENSG00000100368	1.47335	1.36e-14
CSF3	ENSG00000108342	2.05262	0.0116996
CSNK1G2-AS1	ENSG00000180846	5.35878	0.00461431
CSNK2A2	ENSG00000070770	-0.965208	3.98e-11
CSPG4	ENSG00000173546	4.00892	0.000263
CSPG4BP	ENSG00000232517	-1.51962	1.16e-05
CTAGE7P	ENSG00000233122	6.17747	0.000114
CTBP1	ENSG00000159692	-0.500588	3.9e-07
CTBP1-AS	ENSG00000280927	9.44332	4.74e-13
CTBP2	ENSG00000175029	-0.470255	0.00237422
CTBS	ENSG00000117151	-1.01124	5.48e-11
CTHRC1	ENSG00000164932	0.629039	6.77e-05
CTNNBIP1	ENSG00000178585	-0.579757	0.000635
CTNS-AS1	ENSG00000262903	-1.06724	0.00263315
CTSL	ENSG00000135047	0.645134	0.000497
CUBN	ENSG00000107611	-0.874569	1.03e-05
CUEDC1	ENSG00000180891	-0.503473	0.000989
CX3CL1	ENSG00000006210	-1.8524	0.00763403
CXCL11	ENSG00000169248	1.74587	0.00150522
CXCL16	ENSG00000161921	1.05229	2.15e-05
CXCL2	ENSG00000081041	4.11158	6.36e-68
CXCL3	ENSG00000163734	1.28972	0.0457535
CXCL5	ENSG00000163735	2.33754	6.46e-05
CXCR4	ENSG00000121966	-1.45744	8.46e-07
CXCR6	ENSG00000172215	5.2316	0.00805858
CYB561A3	ENSG00000162144	-0.633961	1.22e-07
CYB5D1	ENSG00000182224	-2.18161	1.71e-06
CYBA	ENSG00000051523	0.673409	0.000342
CYBC1	ENSG00000178927	0.394942	0.0297066
CYP26B1	ENSG00000003137	1.26042	0.00104155
CYP2F2P	ENSG00000237118	5.36333	0.0040422
CYP2T1P	ENSG00000233622	2.18577	0.00114553
CYP3A5	ENSG00000106258	9.94177	7.91e-15
CYP4X1	ENSG00000186377	-2.34826	0.00348114
CYP51A1	ENSG00000001630	-0.731338	0.00401057
CYP51A1P2	ENSG00000233588	3.88245	0.000214
CYTH1	ENSG00000108669	0.435151	0.000742
CYYR1	ENSG00000166265	0.837622	0.000137
DAAM2	ENSG00000146122	-1.7414	0.000976
DACH1	ENSG00000276644	-0.524146	0.0158093
DACT3-AS1	ENSG00000245598	4.2796	0.0306177
DAG1	ENSG00000173402	-0.298914	0.0279687
DCAF12L1	ENSG00000198889	-1.6134	2.09e-29
DCBLD1	ENSG00000164465	-0.618463	2.79e-05
DCBLD2	ENSG00000057019	-0.951521	0.0023073
DCDC2B	ENSG00000222046	5.31267	0.0011584
DCHS1	ENSG00000166341	-0.903796	0.000273
DCLK1	ENSG00000133083	1.56549	2.36e-08
DCN	ENSG00000011465	3.49698	1.2e-16
DCST1	ENSG00000163357	5.76126	0.000736
DCUN1D3	ENSG00000188215	0.559133	0.00137037
DDAH2	ENSG00000213722	-0.444141	0.0340424
DDIT3	ENSG00000175197	-0.87333	2.5e-06
DDIT4	ENSG00000168209	-2.248	1.06e-41
DDR2	ENSG00000162733	0.668041	0.00128167
DENND11	ENSG00000257093	-0.71345	0.0414226
DENND2B	ENSG00000166444	-0.960871	1.49e-05
DENND5A	ENSG00000184014	-0.334922	0.0216119
DENND5B	ENSG00000170456	-0.639471	2.63e-05
DERL1	ENSG00000136986	-0.329544	0.0383871
DERL3	ENSG00000099958	-1.83936	0.0018515
DEXI	ENSG00000182108	-2.92517	2.76e-85
DGCR8	ENSG00000128191	-0.435721	0.00259713
DGKD	ENSG00000077044	-0.477571	0.0359548
DGUOK-AS1	ENSG00000237883	3.02419	0.000262
DHCR7	ENSG00000172893	-0.667481	0.00117684
DHH	ENSG00000139549	-1.63361	1.56e-07
DHODH	ENSG00000102967	0.593028	0.028708
DHRS13	ENSG00000167536	-1.40705	1.7e-09
DHRS3	ENSG00000162496	-1.24884	2.41e-17
DIMT1	ENSG00000086189	-0.500426	0.0337304
DIO1	ENSG00000211452	4.80202	0.0249812
DIPK1B	ENSG00000165716	-1.22844	5.22e-17
DIPK2A	ENSG00000181744	0.444657	0.0201192
DIPK2B	ENSG00000147113	0.469624	0.0106941
DIXDC1	ENSG00000150764	0.502319	0.0248702
DKK2	ENSG00000155011	-1.19941	0.00176063
DKK3	ENSG00000050165	-0.971676	1.29e-07
DLC1	ENSG00000164741	-0.646177	9.51e-06
DLG5	ENSG00000151208	-0.867715	0.000783
DLGAP1-AS2	ENSG00000262001	-0.44893	0.0362221
DLGAP4	ENSG00000080845	-0.602429	6.39e-05
DLGAP4-AS1	ENSG00000232907	1.98111	0.0334027
DLK2	ENSG00000171462	3.13815	1.55e-07
DLSTP1	ENSG00000181227	3.192	8.86e-05
DMD	ENSG00000198947	-0.803818	0.00969179
DMPK	ENSG00000104936	-0.69383	0.000899
DNAH17	ENSG00000187775	7.16543	3.57e-19
DNAJC11	ENSG00000007923	-0.561268	2.12e-05
DNAJC12	ENSG00000108176	1.23116	0.000436
DNAJC14	ENSG00000135392	-0.718947	1.24e-07
DNAJC30	ENSG00000176410	-0.660464	8.44e-05
DNAJC6	ENSG00000116675	0.950026	1.77e-05
DNAJC9	ENSG00000213551	-1.58935	1.39e-08
DNAJC9-AS1	ENSG00000236756	2.55579	0.00899888
DNASE1	ENSG00000213918	-0.641198	0.0226793
DNASE1L1	ENSG00000013563	-1.66471	2.33e-25
DND1	ENSG00000256453	-7.69761	4.47e-08
DNM3OS	ENSG00000230630	-0.948709	1.02e-07
DNMBP	ENSG00000107554	-0.492347	0.00149285
DNMBP-AS1	ENSG00000227695	-1.08754	0.0245337
DNPEP	ENSG00000123992	0.319713	0.0435779
DOK5	ENSG00000101134	1.27676	4.03e-10
DOT1L	ENSG00000104885	-0.36785	0.0332414
DPH1-AS1	ENSG00000263050	3.21406	0.00285551
DPP3-DT	ENSG00000255517	-1.17521	0.00116864
DPP9-AS1	ENSG00000205790	4.86024	1.46e-05
DPY19L1	ENSG00000173852	0.361147	0.0171786
DPY19L2P3	ENSG00000227855	2.22322	0.000999
DRC3	ENSG00000171962	0.718409	0.0151608
DRG2	ENSG00000108591	-0.422278	0.00223122
DRP2	ENSG00000102385	0.845799	0.00154714
DSTNP1	ENSG00000230982	7.08927	9.02e-07
DTD2	ENSG00000129480	-1.0726	8.18e-07
DTX3L	ENSG00000163840	0.970758	8.48e-06
DUOX1	ENSG00000137857	7.55309	1.48e-07
DUSP18	ENSG00000167065	-1.12227	2.01e-13
DUSP22	ENSG00000112679	0.39638	0.019908
DUSP23	ENSG00000158716	1.22958	1.43e-08
DUSP5	ENSG00000138166	0.891101	0.000504
DUX4L50	ENSG00000232815	3.12662	5.36e-05
DXO	ENSG00000204348	-0.754127	0.00313736
DYNC1H1	ENSG00000197102	-0.591332	1.49e-08
DYNC1LI2	ENSG00000135720	-0.643481	1.29e-09
DYNLT5	ENSG00000152760	1.45523	4.06e-16
DYRK4	ENSG00000010219	0.866442	3.17e-11
EAF1	ENSG00000144597	-0.626347	1.04e-07
EBF3	ENSG00000108001	-1.33925	0.00212974
EBPL	ENSG00000123179	0.531622	0.00301711
ECI1-AS1	ENSG00000261663	3.30505	3.39e-07
ECI2	ENSG00000198721	-0.895242	1.49e-05
ECM1	ENSG00000143369	-0.860382	0.000462
EDC3	ENSG00000179151	-0.378196	0.00773703
EDEM1	ENSG00000134109	-0.357889	0.00997176
EEF1D	ENSG00000104529	-2.18987	1.26e-45
EEF1DP2	ENSG00000226721	-6.39158	5.94e-05
EFCAB10	ENSG00000185055	4.37621	0.000191
EFCAB13	ENSG00000178852	1.3711	9.76e-05
EFCAB13-DT	ENSG00000263293	5.3752	1.69e-27
EFNB1	ENSG00000090776	0.457617	0.00924358
EFNB2	ENSG00000125266	-0.886544	0.0030865
EFR3B	ENSG00000084710	-0.645803	0.0227848
EGLN3	ENSG00000129521	1.62157	0.00301785
EGR1	ENSG00000120738	1.29896	6.33e-10
EHBP1-AS1	ENSG00000231609	6.1436	0.000133
EHBP1L1	ENSG00000173442	0.960826	5.42e-11
EHD1	ENSG00000110047	-0.54877	0.00983216
EHD4	ENSG00000103966	-0.832699	1.86e-08
EIF2AK3	ENSG00000172071	-0.965505	6.33e-14
EIF2B2	ENSG00000119718	-0.436865	0.00367429
EIF3I	ENSG00000084623	0.402846	0.0290531
EIF4B	ENSG00000063046	-0.347972	0.0280929
EIF4EP1	ENSG00000233578	5.20603	0.00191321
EIF5A	ENSG00000132507	-1.22478	7.86e-08
ELAPOR2	ENSG00000164659	-0.612329	0.0290978
ELF3-AS1	ENSG00000234678	5.84281	1.27e-17
ELFN1	ENSG00000225968	1.04754	0.0136326
ELL	ENSG00000105656	-0.395207	0.0200098
ELL2	ENSG00000118985	0.595751	0.00158735
ELMO3	ENSG00000102890	-0.476605	0.0404093
ELN	ENSG00000049540	-2.84052	0.000754
ELOA-AS1	ENSG00000236810	-1.066	0.0317428
ELOVL4	ENSG00000118402	0.587376	0.000463
EMC1-AS1	ENSG00000230424	-2.08428	0.00762519
EMC10	ENSG00000161671	-0.488779	0.0306151
EMC3-AS1	ENSG00000180385	-1.63868	1.85e-06
EMC4	ENSG00000128463	-0.572912	8.84e-05
EMC6	ENSG00000127774	-4.13425	1.05e-81
EMILIN2	ENSG00000132205	0.569003	0.0174112
EML2-AS1	ENSG00000267757	-7.38196	9.71e-08
EMP3	ENSG00000142227	-0.662043	0.0188852
ENC1	ENSG00000171617	-0.773717	0.0144464
ENDOG	ENSG00000167136	-2.18321	3.46e-19
ENTPD1-AS1	ENSG00000226688	-2.86227	3.14e-26
EOGT-DT	ENSG00000244513	1.9914	4.6e-06
EPB41L4A	ENSG00000129595	-0.953986	0.000287
EPB41L4A-AS1	ENSG00000224032	-0.372854	0.0420694
EPC1	ENSG00000120616	-0.504218	0.00230692
EPHA2	ENSG00000142627	-0.694387	1.26e-05
EPHB1	ENSG00000154928	-1.52551	0.000827
EPN2	ENSG00000072134	-1.29124	8.25e-21
EPS8	ENSG00000151491	0.487831	0.0258748
EPSTI1	ENSG00000133106	1.13878	0.018411
ERCC1	ENSG00000012061	-0.716592	1.53e-07
ERCC6	ENSG00000225830	-0.373319	0.0190055
ERICH6B	ENSG00000165837	6.62353	1.47e-05
ERVK3-1	ENSG00000142396	-1.31569	3.94e-07
ESAM-AS1	ENSG00000250073	2.40464	2.24e-16
ESM1	ENSG00000164283	-1.0784	0.00571253
ESR2	ENSG00000140009	6.94594	2.78e-06
ETNK2	ENSG00000143845	-0.732897	7.02e-05
ETS2	ENSG00000157557	1.62237	6.4e-26
ETV1	ENSG00000006468	0.577394	0.0366715
ETV5	ENSG00000244405	0.711547	0.00441828
EVA1A	ENSG00000115363	-0.389231	0.00555349
EVA1B	ENSG00000142694	-12.4235	2.68e-23
EVI5	ENSG00000067208	-0.312586	0.0306593
EXO5	ENSG00000164002	-0.962641	1.82e-05
EXOC7	ENSG00000182473	-1.13408	1.37e-11
EXOSC10	ENSG00000171824	-0.419485	0.00121552
EXT1	ENSG00000182197	-0.467288	0.00284789
F2R	ENSG00000181104	-0.530722	2.63e-05
F2RL2	ENSG00000164220	-1.19946	1.76e-06
F2RL3	ENSG00000127533	-2.86996	4.02e-17
FADD	ENSG00000168040	-2.85606	3.36e-53
FADS1	ENSG00000149485	-0.438192	0.0283237
FADS2	ENSG00000134824	-0.699898	2.51e-06
FADS3	ENSG00000221968	-0.848016	9.19e-16
FAHD2CP	ENSG00000231584	-0.906738	0.0191456
FAM102B	ENSG00000162636	-0.438402	0.0156098
FAM104A	ENSG00000133193	-0.597118	8.49e-07
FAM107A	ENSG00000168309	2.42524	1.39e-17
FAM110D	ENSG00000197245	1.15451	6.71e-06
FAM114A1	ENSG00000197712	-0.518465	0.000368
FAM114A2	ENSG00000055147	0.487541	0.000898
FAM118A	ENSG00000100376	-0.595714	0.0391013
FAM124A	ENSG00000150510	0.858244	6.91e-06
FAM126A	ENSG00000122591	0.658741	2.14e-05
FAM136DP	ENSG00000270587	5.4186	0.0030509
FAM13A-AS1	ENSG00000248019	-0.864607	0.0144391
FAM151A	ENSG00000162391	5.88452	0.000468
FAM151B-DT	ENSG00000249042	-2.47916	5.38e-17
FAM167B	ENSG00000183615	2.08972	1.4e-09
FAM171A1	ENSG00000148468	-0.451287	0.000363
FAM171B	ENSG00000144369	0.840408	0.000103
FAM184B	ENSG00000047662	3.17429	0.0126061
FAM186A	ENSG00000185958	5.66366	0.00287286
FAM214B	ENSG00000005238	-0.539028	7.35e-05
FAM219B	ENSG00000178761	-2.01165	4.35e-67
FAM229A	ENSG00000225828	-1.5504	1.41e-07
FAM241A	ENSG00000174749	0.505559	0.000766
FAM53C	ENSG00000120709	-0.458915	0.00344554
FAM88C	ENSG00000204802	-4.81197	0.0334047
FAP	ENSG00000078098	1.52269	9.48e-07
FARP1	ENSG00000152767	-0.772868	3.38e-08
FAS	ENSG00000026103	0.646043	0.0292299
FASN	ENSG00000169710	-0.485334	0.00109996
FAT1	ENSG00000083857	-1.95171	5.56e-11
FAT2	ENSG00000086570	4.81011	0.0302914
FAT4	ENSG00000196159	1.09616	2.65e-06
FBH1	ENSG00000134452	-0.36773	0.0475898
FBLN2	ENSG00000163520	-1.29218	0.0308425
FBXL18	ENSG00000155034	-0.94107	1.44e-11
FBXL19-AS1	ENSG00000260852	-0.620151	0.0166747
FBXO11	ENSG00000138081	-0.969756	2.41e-18
FBXO48	ENSG00000204923	0.697634	0.0370742
FCGR2A	ENSG00000143226	5.57498	0.00184913
FCN3	ENSG00000142748	2.064	0.00167386
FDFT1	ENSG00000079459	-0.51743	0.0205448
FDPS	ENSG00000160752	-1.31857	1.07e-32
FEM1A	ENSG00000141965	-4.10388	4.79e-99
FEM1C	ENSG00000145780	0.475618	0.000382
FERP1	ENSG00000232149	3.61025	0.0462424
FES	ENSG00000182511	0.760558	3.97e-09
FGD1	ENSG00000102302	-1.17575	2.1e-13
FGD4	ENSG00000139132	-0.591415	0.000263
FGF16	ENSG00000196468	-2.38521	1.09e-07
FGFR1	ENSG00000077782	-0.661017	1.38e-05
FGFR3	ENSG00000068078	0.922899	0.000402
FGFRL1	ENSG00000127418	-0.611651	0.0251493
FHL1	ENSG00000022267	-0.5269	0.000342
FHOD1	ENSG00000135723	-0.3352	0.00631047
FIGNL2	ENSG00000261308	-1.33281	0.000253
FILIP1	ENSG00000118407	-2.63878	1.59e-10
FILIP1L	ENSG00000168386	-1.16115	1.23e-18
FIP1L1	ENSG00000145216	-0.5001	0.00251553
FKBP3	ENSG00000100442	-0.568549	0.00233457
FKBP5	ENSG00000096060	0.781007	1.65e-14
FLG	ENSG00000143631	6.1451	0.000221
FLNA	ENSG00000196924	-0.502473	0.00250633
FLNB	ENSG00000136068	-0.98967	2.27e-12
FLNB-AS1	ENSG00000244161	7.26027	1.29e-14
FLNC	ENSG00000128591	-0.591506	0.00326094
FLNC-AS1	ENSG00000242902	5.30184	0.00462871
FLOT1	ENSG00000137312	-0.929894	2.63e-06
FLOT2	ENSG00000132589	0.468118	0.00540242
FLRT1	ENSG00000126500	7.2407	4.4e-07
FLRT3	ENSG00000125848	2.77778	2.17e-07
FMNL2	ENSG00000157827	-0.372071	0.0270297
FMNL3	ENSG00000161791	-0.881744	4.57e-06
FMO1	ENSG00000010932	6.51759	2.4e-05
FNDC3B	ENSG00000075420	-0.413435	0.000671
FNDC4	ENSG00000115226	0.603871	0.00103231
FNIP2	ENSG00000052795	0.69561	0.00608898
FOLH1	ENSG00000086205	1.60519	0.00643712
FOS	ENSG00000170345	2.47915	2.23e-25
FOSL2	ENSG00000075426	0.45235	0.0280027
FOXC2	ENSG00000176692	-1.07948	1.67e-10
FOXC2-AS1	ENSG00000260944	-2.04319	0.00974315
FOXK2	ENSG00000141568	-0.351512	0.00820533
FOXL1	ENSG00000176678	-0.613076	0.0430763
FOXM1	ENSG00000111206	-0.565094	0.0311576
FOXN3	ENSG00000053254	-0.627847	0.00263603
FOXO1	ENSG00000150907	0.601504	0.0018593
FOXP1	ENSG00000114861	0.427102	0.0312981
FOXS1	ENSG00000179772	-4.87021	0.00110077
FRAS1	ENSG00000138759	-1.22454	0.000121
FREM3	ENSG00000183090	-1.54771	0.0116388
FRMD4A	ENSG00000151474	-1.29209	3.43e-41
FRMD5	ENSG00000171877	-1.0294	4.85e-05
FRMD6	ENSG00000139926	-0.326798	0.00393183
FRMD8	ENSG00000126391	0.399568	0.00816541
FSCN1	ENSG00000075618	-0.565206	4.18e-05
FTH1	ENSG00000167996	-2.65231	3.83e-70
FUCA2	ENSG00000001036	-0.379014	0.0345836
FUT2	ENSG00000176920	6.82522	3.94e-06
FUT8-AS1	ENSG00000276116	-1.7731	0.0203243
FXYD6	ENSG00000137726	-2.36352	0.000105
FZD4	ENSG00000174804	-0.460239	0.00152329
FZD6	ENSG00000164930	0.352294	0.0350579
GAB1	ENSG00000109458	-0.963659	0.00333977
GABARAP	ENSG00000170296	-3.52904	5.3e-52
GACAT2	ENSG00000265962	-1.77599	0.0152176
GADD45B	ENSG00000099860	-0.977838	3.5e-12
GALNT10	ENSG00000164574	-0.708011	2.33e-09
GALNT7	ENSG00000109586	-0.379114	0.00243231
GAPDH	ENSG00000111640	-0.554205	0.00654826
GAPLINC	ENSG00000266835	-0.875018	0.0303419
GAS2	ENSG00000148935	2.65511	1.43e-08
GAS6	ENSG00000183087	-1.49555	4.32e-05
GAS6-DT	ENSG00000272695	-1.6979	0.0383357
GAS8	ENSG00000141013	-0.761058	4.99e-07
GAS8-AS1	ENSG00000221819	6.1178	0.000435
GASK1B	ENSG00000164125	-0.751254	0.0140891
GASK1B-AS1	ENSG00000248429	-1.03031	0.000228
GATC	ENSG00000257218	-0.560964	1.18e-05
GAU1	ENSG00000255474	4.80576	0.0320187
GBA2	ENSG00000070610	-0.414122	0.0200813
GBE1	ENSG00000114480	-0.565961	0.0178317
GBP2	ENSG00000162645	1.28565	1.26e-05
GBX2-AS1	ENSG00000233611	-2.97962	0.00112134
GCA	ENSG00000115271	1.88605	4.92e-09
GCHFR	ENSG00000137880	-4.07775	4.41e-13
GCKR	ENSG00000084734	1.2977	0.0179612
GCN1	ENSG00000089154	-0.251554	0.0331612
GCNT7	ENSG00000124091	5.22884	0.0131997
GDAP1	ENSG00000104381	0.483226	0.0439521
GDE1	ENSG00000006007	-0.373588	0.0130136
GDF6	ENSG00000156466	-3.13614	1.53e-06
GDF7	ENSG00000143869	-1.52445	0.000129
GDPD3	ENSG00000102886	-0.654755	0.00550106
GEMIN7	ENSG00000142252	-4.1249	4.77e-82
GET4	ENSG00000239857	-3.15491	8.8e-22
GFER	ENSG00000127554	-1.33128	1.41e-20
GHRLOS	ENSG00000240288	-0.923741	0.00647488
GIMAP2	ENSG00000106560	0.628389	0.0022936
GIMAP4	ENSG00000133574	0.898403	4.18e-08
GIMAP6	ENSG00000133561	0.806337	0.00607462
GIMAP7	ENSG00000179144	1.04338	2.98e-06
GIMAP8	ENSG00000171115	0.79752	0.0158365
GINS4	ENSG00000147536	-0.71973	0.0377087
GIT2	ENSG00000139436	-1.65495	1.64e-20
GJA1	ENSG00000152661	0.569401	0.000608
GJD3-AS1	ENSG00000266208	-9.97182	1.24e-14
GLCE	ENSG00000138604	-0.542932	0.00516229
GLIDR	ENSG00000278175	-1.68156	5e-05
GLIPR1	ENSG00000139278	-1.02917	4.29e-05
GLIS2	ENSG00000126603	-0.784181	0.0246967
GLIS3	ENSG00000107249	0.76945	0.0441644
GLRB	ENSG00000109738	-1.03329	1.62e-06
GLRX2	ENSG00000023572	0.683796	0.0112053
GLS	ENSG00000115419	-0.308739	0.018773
GLTPD2	ENSG00000182327	4.80266	0.00736965
GLYCTK-AS1	ENSG00000242797	5.77644	0.000147
GMDS	ENSG00000112699	0.874201	1.73e-05
GMFG	ENSG00000130755	0.783768	0.0154886
GMPPB	ENSG00000173540	-0.639814	0.00596306
GNA11	ENSG00000088256	-0.647949	1.77e-06
GNA12	ENSG00000146535	-0.246251	0.0382415
GNA14	ENSG00000156049	1.94508	4.54e-08
GNAL	ENSG00000141404	2.66663	1.26e-05
GNB3	ENSG00000111664	-0.625355	6.46e-05
GNG12-AS1	ENSG00000232284	2.64004	4.19e-06
GNG5	ENSG00000174021	-0.495833	0.0345374
GNPDA2	ENSG00000163281	0.407094	0.00979567
GNPNAT1	ENSG00000100522	-0.679558	0.00343738
GOLGA2	ENSG00000167110	-0.432939	0.0174485
GOLGA2P10	ENSG00000255769	-1.49317	0.000749
GOLGA3	ENSG00000090615	-0.390062	0.00884686
GOLGA7	ENSG00000147533	-1.98073	1.47e-65
GOLGA8A	ENSG00000175265	0.408461	0.0115548
GOLGA8VP	ENSG00000259236	4.27361	0.0392155
GOLM1	ENSG00000135052	0.422208	0.0111837
GOLM2	ENSG00000166734	-0.346056	0.00825515
GP1BA	ENSG00000185245	7.0416	2.02e-06
GPAT3	ENSG00000138678	0.916297	0.00691846
GPAT4	ENSG00000158669	-0.552184	1.81e-08
GPD1L	ENSG00000152642	0.392797	0.0272248
GPI	ENSG00000105220	0.652714	0.000365
GPM6B	ENSG00000046653	6.57187	1.42e-05
GPR146	ENSG00000164849	-2.43988	5.17e-08
GPR155	ENSG00000163328	0.958358	0.000626
GPR161	ENSG00000143147	-0.543327	0.000948
GPR17	ENSG00000144230	5.04247	6.62e-08
GPR176	ENSG00000166073	-0.507703	2.42e-05
GPR3	ENSG00000181773	1.21115	0.00652796
GPR68	ENSG00000119714	3.04592	1.4e-12
GPR84-AS1	ENSG00000258086	3.54971	0.000262
GPRASP2	ENSG00000158301	0.430118	0.0247954
GPRC5B	ENSG00000167191	-0.997777	2.11e-05
GPRC5D	ENSG00000111291	4.19012	0.00963558
GPRIN3	ENSG00000185477	1.07718	0.0114367
GPS2	ENSG00000132522	-4.99486	0.0366715
GPSM1	ENSG00000160360	-0.474661	0.039355
GPT	ENSG00000167701	2.3254	0.00184613
GPX2	ENSG00000176153	4.33999	0.0247954
GPX4	ENSG00000167468	-0.406346	0.0215364
GPX8	ENSG00000164294	-0.629816	0.00177042
GRAMD1A	ENSG00000089351	0.620355	0.00220867
GRAP	ENSG00000154016	-3.77479	3.53e-114
GRAPL	ENSG00000189152	-3.03513	0.0105865
GRASLND	ENSG00000228203	1.01903	0.0303586
GREB1L	ENSG00000141449	1.24133	0.00722861
GRIK1	ENSG00000171189	4.88431	0.0216119
GRIK4	ENSG00000149403	-1.06754	0.0222532
GRIN3A	ENSG00000198785	6.38685	3.65e-05
GRM5	ENSG00000168959	-3.63863	0.0159071
GRPEL2-AS1	ENSG00000253618	5.52536	0.00256791
GRTP1	ENSG00000139835	6.77905	1.73e-06
GSDMC	ENSG00000147697	2.10428	0.00837289
GSDMD	ENSG00000104518	0.478852	0.00157514
GSN-AS1	ENSG00000235865	3.09598	0.00863606
GSTM4	ENSG00000168765	0.78186	0.00292545
GTF2I	ENSG00000263001	-0.825771	1.64e-09
GTF3C2	ENSG00000115207	-0.516666	1.14e-06
GTF3C2-AS1	ENSG00000234945	5.71861	0.00123893
GUCY2EP	ENSG00000204529	5.17397	0.00816926
GUSBP11	ENSG00000228315	-0.714059	0.0338885
GYPC	ENSG00000136732	0.610909	0.00911116
H1-10	ENSG00000184897	-0.983751	2.12e-08
H1-10-AS1	ENSG00000206417	-0.690044	0.00621712
H19	ENSG00000130600	-5.50988	5.44e-07
H2AC15	ENSG00000275221	-5.64243	0.00212152
H2BC19P	ENSG00000220323	-1.70571	2.26e-06
H4C9	ENSG00000276180	2.36989	1.87e-06
HABP4	ENSG00000130956	-0.818589	1.11e-05
HACD1	ENSG00000165996	0.796965	0.000283
HBEGF	ENSG00000113070	-1.32441	1.17e-07
HDAC1	ENSG00000116478	0.470025	0.000556
HDAC9	ENSG00000048052	-1.34757	0.00337898
HDDC3	ENSG00000184508	-0.877534	5.52e-05
HDHD2	ENSG00000167220	-2.33033	1.12e-13
HDHD5	ENSG00000069998	0.338907	0.0176605
HDLBP	ENSG00000115677	-0.344314	0.0035863
HEATR5A-DT	ENSG00000250365	3.49176	0.0186598
HECTD3	ENSG00000126107	-0.649762	0.000995
HEG1	ENSG00000173706	-0.46954	0.0239361
HEIH	ENSG00000278970	-1.7658	1.11e-29
HELB	ENSG00000127311	1.00891	0.0269147
HERC6	ENSG00000138642	0.535749	0.0267723
HERPUD1	ENSG00000051108	-0.484591	0.020835
HEXA	ENSG00000213614	-0.890973	0.00201542
HEXIM2	ENSG00000168517	-1.17741	0.000387
HEXIM2-AS1	ENSG00000224505	-2.98837	7.49e-05
HGF	ENSG00000019991	7.48958	4.32e-08
HGS	ENSG00000185359	-0.353884	0.0156185
HHEX	ENSG00000152804	0.400021	0.000697
HHIP	ENSG00000164161	-1.11131	1.43e-09
HIC1	ENSG00000177374	-0.685971	0.00180391
HIF1A-AS3	ENSG00000258667	-1.48778	0.0162453
HIGD1B	ENSG00000131097	4.80336	0.0373338
HIGD2A	ENSG00000146066	-0.510428	0.000539
HIP1R	ENSG00000130787	-0.637681	0.00621537
HIPK3	ENSG00000110422	0.65684	0.000667
HK2	ENSG00000159399	0.952071	0.00470484
HK2-DT	ENSG00000272711	1.00838	0.0362952
HLA-A	ENSG00000206503	-0.42828	0.0352272
HLTF	ENSG00000071794	-0.385947	0.00502089
HLX	ENSG00000136630	-1.08492	6.02e-06
HMCN1	ENSG00000143341	-0.726879	0.0364978
HMG20A	ENSG00000140382	-0.560825	2.7e-06
HMGB3P24	ENSG00000215283	3.88458	0.00343867
HMGCR	ENSG00000113161	-0.508687	0.0091446
HMGCS1	ENSG00000112972	-1.41519	1.86e-10
HMOX1	ENSG00000100292	0.802421	0.00974315
HNRNPA1P49	ENSG00000233231	5.04948	0.0320193
HNRNPA1P59	ENSG00000230280	3.5224	0.0125021
HNRNPA3P9	ENSG00000270903	4.96293	0.0178317
HNRNPCP7	ENSG00000228653	5.86377	0.000104
HNRNPUL1	ENSG00000105323	-0.318209	0.0448206
HOMER1	ENSG00000152413	0.688656	0.0124781
HOMER3	ENSG00000051128	-0.589716	0.00594597
HOXA-AS3	ENSG00000254369	2.93521	4.63e-11
HOXA10	ENSG00000253293	-0.943605	3.76e-09
HOXA10-AS	ENSG00000253187	-1.31301	4.75e-08
HOXA4	ENSG00000197576	-0.832339	0.0348548
HOXA7	ENSG00000122592	-1.87997	2.02e-30
HOXB-AS2	ENSG00000239552	6.80767	6.77e-06
HOXB-AS3	ENSG00000233101	5.74308	1.52e-25
HOXB4	ENSG00000182742	0.661471	1.91e-05
HOXB6	ENSG00000108511	-0.837217	3.29e-06
HOXC-AS2	ENSG00000250133	4.14724	0.0418865
HOXD-AS2	ENSG00000237380	-1.24502	0.00028
HOXD1	ENSG00000128645	-1.45615	1.63e-12
HOXD8	ENSG00000175879	0.570401	3.38e-05
HRNR	ENSG00000197915	5.29709	0.00549371
HS2ST1	ENSG00000153936	0.511979	0.000535
HSD17B1	ENSG00000108786	1.41098	0.000188
HSD17B1-AS1	ENSG00000266962	-4.80842	9.5e-88
HSD17B11	ENSG00000198189	0.367756	0.0320187
HSD17B12	ENSG00000149084	-0.319077	0.0361303
HSD17B1P1	ENSG00000108785	2.61104	0.0023073
HSD17B2	ENSG00000086696	-1.42301	7.78e-07
HSD3B7	ENSG00000099377	0.811724	0.0014681
HSD3BP5	ENSG00000198857	4.10924	0.00189579
HSDL2	ENSG00000119471	0.374304	0.0317335
HSP90B1	ENSG00000166598	-0.351592	0.0297066
HSPB1	ENSG00000106211	-0.355698	0.00232007
HSPB6	ENSG00000004776	-1.85077	9.8e-07
HTATSF1P2	ENSG00000271361	-7.29166	1.35e-06
HTR2B	ENSG00000135914	-2.18891	4.88e-05
HTRA2	ENSG00000115317	-0.468186	0.000515
HVCN1	ENSG00000122986	-0.700812	0.0141949
HYI	ENSG00000178922	-14.7897	1.49e-32
HYPK	ENSG00000242028	-1.48641	3.25e-08
ICAM2	ENSG00000108622	-1.64247	3.12e-19
ICAM3	ENSG00000076662	-5.23561	2.17e-29
ICAM4	ENSG00000105371	-4.91246	0.0265031
ICAM5	ENSG00000105376	2.41194	0.0473674
ID1	ENSG00000125968	0.806843	0.00355497
IDH3A	ENSG00000166411	-0.790248	2.11e-05
IDI1	ENSG00000067064	-0.672018	0.00991544
IDI2-AS1	ENSG00000232656	3.31713	7.06e-09
IDO1	ENSG00000131203	4.7992	0.00608898
IDS	ENSG00000010404	-0.551411	0.0198258
IER2	ENSG00000160888	-0.904115	2.18e-17
IER3	ENSG00000137331	0.889755	0.00247555
IER5L	ENSG00000188483	-0.710666	0.00326141
IFI16	ENSG00000163565	0.800439	2.26e-13
IFI35	ENSG00000068079	0.795188	1.42e-05
IFIH1	ENSG00000115267	0.763749	0.0490796
IFIT5	ENSG00000152778	0.484328	0.0378999
IFITM1	ENSG00000185885	2.78669	7.18e-18
IFITM2	ENSG00000185201	1.34697	4.51e-27
IFITM3	ENSG00000142089	1.41797	2.27e-22
IFNA20P	ENSG00000226393	5.16892	0.00850424
IFNAR2	ENSG00000159110	-2.47762	3e-43
IFNGR1	ENSG00000027697	0.438433	0.0303274
IFT122	ENSG00000163913	-0.470317	0.0372822
IFT20	ENSG00000109083	-0.60785	5.22e-07
IFT43	ENSG00000119650	0.400518	0.00925484
IFT57	ENSG00000114446	0.475907	0.0114367
IGBP1-AS1	ENSG00000203588	6.44376	3.88e-05
IGF1	ENSG00000017427	-4.90438	0.0267157
IGF2BP2	ENSG00000073792	-0.338619	0.0187363
IGF2BP3	ENSG00000136231	-1.07412	1.21e-11
IGFBP1	ENSG00000146678	4.15465	5.33e-24
IGFBP3	ENSG00000146674	1.1616	0.0120675
IL10RB-DT	ENSG00000223799	3.50298	8.29e-06
IL15	ENSG00000164136	1.97663	9.11e-17
IL15RA	ENSG00000134470	0.766215	2.46e-07
IL17RA	ENSG00000177663	0.923508	2.6e-07
IL17RB	ENSG00000056736	5.45303	1.08e-09
IL17RE	ENSG00000163701	-1.40817	0.000246
IL18BP	ENSG00000137496	0.775323	0.0123228
IL18R1	ENSG00000115604	1.12128	0.000827
IL1R1	ENSG00000115594	4.01844	1.8e-54
IL1R2	ENSG00000115590	6.46835	6.29e-06
IL1RL2	ENSG00000115598	3.98675	0.0116388
IL23A	ENSG00000110944	2.93064	0.00197425
IL31RA	ENSG00000164509	1.73528	0.000626
IL32	ENSG00000008517	-0.962959	0.00277404
IL33	ENSG00000137033	3.46616	0.00162471
IL6	ENSG00000136244	2.8399	2.35e-19
IL6R	ENSG00000160712	0.892879	0.00333977
IL6ST	ENSG00000134352	1.08757	3.14e-09
IL7	ENSG00000104432	3.28639	0.00695824
ILK	ENSG00000166333	-6.57426	0
ILVBL-AS1	ENSG00000268564	5.3617	0.00380445
IMP3	ENSG00000177971	-0.807726	7.11e-08
IMPDH1P10	ENSG00000232133	4.92327	0.000286
IMPG1	ENSG00000112706	7.51457	1.31e-07
INCA1	ENSG00000196388	2.03681	6.43e-12
INHA	ENSG00000123999	3.3511	0.0453759
INHBA	ENSG00000122641	-1.29846	6e-05
INKA1	ENSG00000185614	-0.556339	0.0325996
INPP4B	ENSG00000109452	1.79914	1.71e-15
INPP5A	ENSG00000068383	-0.407683	0.0279153
INSIG1	ENSG00000186480	-0.815014	0.00137851
INSYN2A	ENSG00000188916	2.37123	0.026644
INTS10	ENSG00000104613	0.561395	0.000139
INTS12	ENSG00000138785	-0.387856	0.0147277
INTS4P2	ENSG00000273024	5.24317	0.00784854
IPO9	ENSG00000198700	-0.323543	0.00536785
IPO9-AS1	ENSG00000231871	-3.31062	0.0272601
IPPK	ENSG00000127080	-1.86861	5.68e-29
IQCA1	ENSG00000132321	1.40537	4.28e-05
IQCK	ENSG00000174628	-1.07069	2.44e-09
IRAG1	ENSG00000072952	1.31792	0.00449094
IRAK1	ENSG00000184216	-0.39388	0.0398617
IRAK2	ENSG00000134070	-0.425538	0.0290379
IRF1-AS1	ENSG00000197536	-0.65399	0.0314361
IRF2-DT	ENSG00000271646	0.798759	0.0261826
IRF2BPL	ENSG00000119669	0.489373	0.000799
ITGA11	ENSG00000137809	-1.18702	0.00942962
ITGA2	ENSG00000164171	0.365058	0.0369965
ITGA4	ENSG00000115232	-1.03561	0.0242297
ITGA6	ENSG00000091409	-0.82269	0.00376007
ITGB3	ENSG00000259207	2.15395	1.31e-49
ITGB5	ENSG00000082781	-0.346867	0.00544949
ITGBL1	ENSG00000198542	-2.26915	2.25e-14
ITIH2	ENSG00000151655	5.42471	0.00511245
ITM2B	ENSG00000136156	0.525395	0.0183955
ITPKB	ENSG00000143772	-0.777404	0.000221
ITPKC	ENSG00000086544	0.834922	8.58e-08
ITPR1	ENSG00000150995	-0.430883	0.0112326
ITPRIPL2	ENSG00000205730	-0.582437	1.45e-05
JADE1	ENSG00000077684	-0.443043	0.00669316
JADE2	ENSG00000043143	-0.365831	0.0477138
JAG2	ENSG00000184916	-0.862608	2.1e-13
JAK1	ENSG00000162434	0.631936	0.000192
JAK3	ENSG00000105639	2.58438	4.85e-26
JAM3	ENSG00000166086	-1.36463	7.52e-20
JAZF1	ENSG00000153814	-0.494253	0.0038182
JCAD	ENSG00000165757	-1.01099	3.53e-06
JMJD1C-AS1	ENSG00000272767	-1.68783	0.00067
JMJD4	ENSG00000081692	-1.87204	2.5e-35
JMJD8	ENSG00000161999	-1.92839	1.26e-54
JPX	ENSG00000225470	-3.23472	1.47e-79
JTB-DT	ENSG00000272654	2.26639	2.19e-06
JUNB	ENSG00000171223	0.948135	6.42e-09
JUND	ENSG00000130522	-0.452793	0.0372929
KANK1	ENSG00000107104	-0.5873	1.78e-06
KANK2	ENSG00000197256	-0.597665	0.000908
KANK3	ENSG00000186994	-0.563676	0.00664212
KAT5	ENSG00000172977	-1.71709	8.73e-41
KAZALD1	ENSG00000107821	-1.48171	0.000132
KAZN	ENSG00000189337	1.4678	2.31e-11
KBTBD2	ENSG00000170852	0.282534	0.0360714
KCNIP3	ENSG00000115041	1.38934	0.0126409
KCNJ16	ENSG00000153822	5.26006	3.74e-07
KCNMB4	ENSG00000135643	1.26515	0.000536
KCNQ1OT1	ENSG00000269821	-0.737798	0.000694
KCNT1	ENSG00000107147	5.30519	0.00674812
KCTD10	ENSG00000110906	0.266428	0.0494287
KCTD12	ENSG00000178695	1.09266	3.51e-08
KCTD21	ENSG00000188997	-0.582955	0.000552
KCTD3	ENSG00000136636	0.484135	6.63e-05
KCTD7	ENSG00000243335	-0.476481	0.00820474
KDM2B	ENSG00000089094	-0.575149	7e-06
KDM4A	ENSG00000066135	-0.685717	4.05e-08
KDM4A-AS1	ENSG00000236200	2.44972	8.14e-11
KDSR	ENSG00000119537	0.539114	0.00322964
KHNYN	ENSG00000100441	-1.03018	5.29e-12
KIAA0040	ENSG00000235750	0.548897	0.0333839
KIAA0100	ENSG00000007202	-0.753582	2.88e-08
KIAA1549	ENSG00000122778	-0.470811	0.00225616
KIAA1614-AS1	ENSG00000232586	-5.85663	2.92e-06
KIAA1671	ENSG00000197077	-0.885176	0.0167427
KICS2	ENSG00000174206	0.647315	0.0409182
KIF13A	ENSG00000137177	-1.12234	4.81e-10
KIF13B	ENSG00000197892	-0.661892	7.27e-05
KIF19	ENSG00000196169	3.15314	2.53e-12
KIF1C	ENSG00000129250	-0.254391	0.0185609
KIF1C-AS1	ENSG00000227495	2.62487	0.0128195
KIF21B	ENSG00000116852	0.766238	2.49e-06
KIF28P	ENSG00000223519	6.44416	3e-05
KIRREL1	ENSG00000183853	-0.694149	3.37e-05
KISS1	ENSG00000170498	-1.10973	0.00497437
KIT	ENSG00000157404	-2.73273	9.73e-22
KITLG	ENSG00000049130	-1.47835	3.14e-05
KLB	ENSG00000134962	5.8497	0.000637
KLC1	ENSG00000126214	-0.454708	0.00048
KLC1-AS1	ENSG00000246451	6.63875	1.99e-12
KLC2	ENSG00000174996	-0.407874	0.00066
KLF11	ENSG00000172059	-0.487856	0.0453031
KLF16	ENSG00000129911	-0.375977	0.0184958
KLF6	ENSG00000067082	-0.322657	0.042945
KLHDC2	ENSG00000165516	-0.458845	0.000152
KLHL2	ENSG00000109466	0.386814	0.0333932
KLHL3	ENSG00000146021	0.795449	0.0116723
KLHL33	ENSG00000185271	5.92774	0.000374
KLHL4	ENSG00000102271	-0.409134	0.0215865
KLHL7	ENSG00000122550	0.290647	0.0208482
KNOP1	ENSG00000103550	-0.933178	1.48e-10
KPNA1	ENSG00000114030	-0.644042	1.53e-09
KPNB1-DT	ENSG00000263766	-1.4372	0.0281238
KPTN	ENSG00000118162	-0.552678	0.0021974
KREMEN2	ENSG00000131650	5.70907	0.00107935
KRR1	ENSG00000111615	-0.507548	0.00180217
KRT18P34	ENSG00000244515	4.71084	0.0341951
KRT7-AS	ENSG00000257671	5.69283	7.06e-08
KSR2	ENSG00000171435	-2.01276	4.08e-09
KXD1	ENSG00000105700	-0.830202	4.25e-12
KYAT3	ENSG00000137944	0.417796	0.00816129
L3MBTL2	ENSG00000100395	-0.396242	0.00356802
L3MBTL3	ENSG00000198945	-0.435019	0.00289612
LACTB2-AS1	ENSG00000246366	4.71934	0.0339506
LAMA2	ENSG00000196569	2.09973	0.000136
LAMA4	ENSG00000112769	-0.542572	0.00228895
LAMA4-AS1	ENSG00000226440	5.67209	2.25e-05
LAMB1	ENSG00000091136	-0.43863	0.00109954
LAMC1-AS1	ENSG00000224468	5.75893	0.000822
LAMP3	ENSG00000078081	1.41757	0.000254
LAMP5	ENSG00000125869	4.16364	4.95e-07
LAP3	ENSG00000002549	0.467194	0.0492423
LAPTM4B	ENSG00000104341	0.548626	0.00716489
LAPTM5	ENSG00000162511	-1.07979	8.6e-20
LARP4	ENSG00000161813	0.378614	0.0464456
LASP1	ENSG00000002834	-0.612445	5.05e-09
LBH	ENSG00000213626	-0.97617	5.84e-07
LBHD1	ENSG00000162194	-0.754082	0.0270785
LBX2	ENSG00000179528	-1.72006	0.000141
LCA5L	ENSG00000157578	1.15668	0.0021075
LCAT	ENSG00000213398	-0.756708	1.31e-05
LCP2	ENSG00000043462	1.96867	0.00061
LCTL	ENSG00000188501	2.90647	0.000101
LDLR	ENSG00000130164	-0.569193	1.11e-05
LDLRAD2	ENSG00000187942	3.69018	3.07e-36
LDLRAD4	ENSG00000168675	-1.29179	0.00520778
LEPR	ENSG00000116678	1.22598	0.0027492
LFNG	ENSG00000106003	-0.483184	0.0362952
LGALS2	ENSG00000100079	6.4699	3.04e-05
LGI2	ENSG00000153012	3.74553	0.01356
LGMN	ENSG00000100600	0.412895	0.0255566
LHFPL2	ENSG00000145685	0.397425	0.0363914
LHFPL5	ENSG00000197753	9.42059	3.91e-13
LHX4	ENSG00000121454	6.98387	5.91e-07
LIG3	ENSG00000005156	-0.441567	0.0119278
LIMD1	ENSG00000144791	-1.38509	3.55e-22
LIMK1	ENSG00000106683	-0.291547	0.0208975
LIMK2	ENSG00000182541	0.454694	0.00107935
LINC00265	ENSG00000188185	-0.904296	0.0418468
LINC00294	ENSG00000280798	-0.391312	0.0314314
LINC00339	ENSG00000218510	-1.19743	7.22e-06
LINC00525	ENSG00000146666	4.72192	0.0366715
LINC00539	ENSG00000224429	2.35924	0.00366603
LINC00571	ENSG00000223685	-2.17933	0.0272601
LINC00624	ENSG00000278811	6.36265	6.1e-05
LINC00632	ENSG00000203930	-1.0682	0.00102235
LINC00652	ENSG00000179935	5.03457	0.0124688
LINC00667	ENSG00000263753	-0.342588	0.0374845
LINC00702	ENSG00000233117	-1.29238	4.36e-05
LINC00705	ENSG00000225269	7.80025	1.49e-08
LINC00847	ENSG00000245060	-1.39634	2.07e-10
LINC00888	ENSG00000240024	0.518254	0.00427783
LINC00963	ENSG00000204054	-0.869325	1.22e-10
LINC01121	ENSG00000205054	-2.72306	0.0387479
LINC01132	ENSG00000227630	0.987452	0.0180619
LINC01235	ENSG00000270547	1.12659	2.09e-05
LINC01270	ENSG00000203999	-0.780671	0.00642894
LINC01291	ENSG00000204792	7.79653	2.65e-08
LINC01341	ENSG00000227953	-0.878488	0.0155621
LINC01357	ENSG00000224167	-3.30155	6.45e-10
LINC01389	ENSG00000225762	4.88206	0.0212011
LINC01529	ENSG00000225872	5.36327	3.38e-05
LINC01537	ENSG00000227467	6.30043	0.000122
LINC01776	ENSG00000226053	-1.50976	0.0144088
LINC01993	ENSG00000204277	7.84832	5.6e-07
LINC02044	ENSG00000243795	4.70861	0.0449473
LINC02185	ENSG00000262097	2.09764	1.28e-07
LINC02288	ENSG00000246548	4.28163	0.0385763
LINC02340	ENSG00000275294	-1.64545	0.00727878
LINC02367	ENSG00000260423	7.38608	1.65e-07
LINC02371	ENSG00000274659	7.60167	1.6e-07
LINC02603	ENSG00000230262	5.76985	0.00260146
LINC02669	ENSG00000233321	1.82311	4.96e-08
LINC02701	ENSG00000250508	-1.61675	0.00261111
LINC02734	ENSG00000255382	7.17816	6.93e-07
LINC02762	ENSG00000250303	-2.19966	7.88e-07
LINC02767	ENSG00000284237	-1.35211	4.08e-05
LINC02908	ENSG00000180539	5.59587	6.97e-08
LINC02940	ENSG00000235888	1.68169	3.74e-07
LINC02951	ENSG00000255503	4.40237	0.0255545
LINC02969	ENSG00000230606	-1.32293	0.00984075
LINC02983	ENSG00000234432	2.26818	0.00163937
LINC02984	ENSG00000237807	-2.13656	0.000207
LIPE-AS1	ENSG00000213904	-1.90114	1.24e-06
LIPG	ENSG00000101670	2.29753	3.53e-38
LIX1L-AS1	ENSG00000234222	4.24455	3.55e-05
LMOD3	ENSG00000163380	6.8488	5.31e-06
LMTK2	ENSG00000164715	-0.358849	0.0390013
LNCTAM34A	ENSG00000234546	-0.812462	0.00893109
LONRF1	ENSG00000154359	0.724646	0.0126527
LOXL2	ENSG00000134013	-0.537298	0.0105972
LOXL4	ENSG00000138131	-1.07187	0.00634092
LPAR2	ENSG00000064547	-0.682706	0.0339575
LPCAT2	ENSG00000087253	-0.331797	0.0420694
LPCAT3	ENSG00000111684	-1.39477	3.87e-14
LPCAT4	ENSG00000176454	0.667482	5.55e-07
LPIN1	ENSG00000134324	-0.487124	0.00949437
LPIN2	ENSG00000101577	-0.764196	5.17e-10
LRATD2	ENSG00000168672	-1.24971	0.000811
LRG1	ENSG00000171236	4.35269	5.59e-17
LRIG1	ENSG00000144749	-1.33145	1.83e-18
LRIG3	ENSG00000139263	0.419826	0.0491292
LRP2BP	ENSG00000109771	1.97268	2.62e-12
LRRC14	ENSG00000160959	-0.370517	0.0044532
LRRC17	ENSG00000128606	-1.88279	3.48e-13
LRRC24	ENSG00000254402	-7.02328	1.75e-06
LRRC32	ENSG00000137507	1.45309	1.05e-10
LRRC36	ENSG00000159708	-2.11622	2.04e-05
LRRC37A16P	ENSG00000267023	9.54623	1.48e-13
LRRC4	ENSG00000128594	-1.16365	6.79e-05
LRRC46	ENSG00000141294	1.3179	0.0329594
LRRC55	ENSG00000183908	4.56495	0.00179543
LRRC58-DT	ENSG00000240661	6.90222	2.63e-06
LRRC7	ENSG00000033122	1.7931	0.000258
LRRC8E	ENSG00000171017	-2.59527	7.63e-08
LRRN2	ENSG00000170382	4.88925	0.0230607
LRRTM2	ENSG00000146006	1.56905	0.00899888
LSM1	ENSG00000175324	-1.31441	3.29e-22
LSS	ENSG00000160285	-1.05401	2.85e-10
LTB4R2	ENSG00000213906	-5.45943	0.00432272
LTBP2	ENSG00000119681	-1.19447	5.58e-12
LTBR	ENSG00000111321	0.402411	0.00312567
LUM	ENSG00000139329	1.8983	0.00139587
LURAP1	ENSG00000171357	-1.16863	0.0114613
LURAP1L-AS1	ENSG00000235448	-1.95401	0.0400202
LY6E	ENSG00000160932	0.482409	0.0269652
LY6K	ENSG00000160886	-1.60214	0.00176063
LY96	ENSG00000154589	1.00829	1.57e-10
LYL1	ENSG00000104903	-0.545708	0.0239678
LYPD1	ENSG00000150551	-3.17348	4.4e-38
LYRM1	ENSG00000102897	1.49725	1.7e-33
MACF1	ENSG00000127603	-0.382775	0.00515464
MAD2L2	ENSG00000116670	0.611168	0.000151
MADCAM1	ENSG00000099866	1.86036	0.0446936
MAFF	ENSG00000185022	-0.826154	6.77e-05
MAFG	ENSG00000197063	-0.342147	0.005947
MAFK	ENSG00000198517	-1.75461	4.26e-43
MAGED1	ENSG00000179222	-0.298533	0.0310322
MAGED2	ENSG00000102316	-0.447862	0.0350385
MAK	ENSG00000111837	3.13913	0.00907513
MALL	ENSG00000144063	0.630879	0.013145
MAML3	ENSG00000196782	-0.531303	0.0292448
MAMLD1	ENSG00000013619	-0.854806	0.000861
MAN1A1	ENSG00000111885	0.748942	1.55e-06
MAN1C1	ENSG00000117643	2.52906	0.0294721
MAN2C1	ENSG00000140400	-0.562598	0.00417175
MAOA	ENSG00000189221	-0.819259	0.000208
MAP1S	ENSG00000130479	-0.529713	1.29e-05
MAP2	ENSG00000078018	-1.83745	3.48e-15
MAP3K1	ENSG00000095015	-0.438196	0.0363164
MAP3K14-AS1	ENSG00000267278	2.15527	2.34e-05
MAP3K5	ENSG00000197442	0.586779	3.93e-05
MAP3K6	ENSG00000142733	0.977176	6.45e-10
MAP3K7CL	ENSG00000156265	-0.613446	0.0372966
MAP3K8	ENSG00000107968	0.873009	6.9e-06
MAPK10	ENSG00000109339	4.15717	2.75e-08
MAPK11	ENSG00000185386	0.565541	6.24e-05
MAPK13	ENSG00000156711	-0.850576	3.07e-06
MAPKAP1	ENSG00000119487	-0.420273	0.00208488
MAPKBP1	ENSG00000137802	-0.592008	0.00115213
MAPRE2	ENSG00000166974	-0.586954	0.00546559
MARCHF1	ENSG00000145416	8.47422	1.26e-10
MARCHF3	ENSG00000173926	0.773183	1.47e-05
MARCHF4	ENSG00000144583	-2.09	6.49e-13
MARK2P9	ENSG00000232709	6.17223	0.000214
MARVELD3	ENSG00000140832	3.67048	0.0352886
MASP2	ENSG00000009724	5.82218	4.89e-09
MAZ	ENSG00000103495	-2.47001	6.54e-80
MBD2	ENSG00000134046	0.376585	0.026644
MBNL1-AS1	ENSG00000229619	-1.02638	0.00337898
MCC	ENSG00000171444	0.406359	0.019641
MCCC1-AS1	ENSG00000243368	6.14374	0.000174
MCF2L2	ENSG00000053524	1.36727	0.0137792
MCHR1	ENSG00000128285	5.56557	0.00045
MCM3AP	ENSG00000160294	-0.913333	7.35e-13
MCM3AP-AS1	ENSG00000215424	1.49322	7.17e-10
MCRIP2	ENSG00000172366	0.652574	0.00199503
MCTP1	ENSG00000175471	1.22172	9.03e-09
MCUB	ENSG00000005059	0.912179	7.94e-08
MDFIC	ENSG00000135272	0.440151	0.0350171
MED1	ENSG00000125686	-0.445608	0.000143
MED11	ENSG00000161920	-0.519374	0.011154
MED13L	ENSG00000123066	-0.413317	0.0378647
MED25	ENSG00000104973	-0.508628	0.000147
MED28-DT	ENSG00000249502	2.80368	0.000139
MED31	ENSG00000108590	-0.873826	5.18e-05
MED4	ENSG00000136146	-0.282251	0.0470943
MED8-AS1	ENSG00000229431	7.85341	9.94e-09
MEDAG	ENSG00000102802	-0.406554	0.0364978
MEF2A	ENSG00000068305	-0.708853	5.19e-06
MEF2D	ENSG00000116604	-0.532546	0.00220765
MEG3	ENSG00000214548	-0.600423	0.0498392
MEG9	ENSG00000223403	-0.837679	7.12e-05
MEGF6	ENSG00000162591	-0.506142	0.0483571
MEI4	ENSG00000269964	6.06838	0.000256
MEIOC	ENSG00000180336	1.51156	0.0403367
MELTF	ENSG00000163975	-0.808179	0.0287756
MELTF-AS1	ENSG00000228109	-0.853277	0.0300862
MEOX2	ENSG00000106511	-0.915938	1.32e-08
MEPCE	ENSG00000146834	0.293327	0.0151471
MERTK	ENSG00000153208	-1.00108	1.18e-05
MET	ENSG00000105976	0.484448	0.000948
METTL17	ENSG00000165792	-0.506031	0.00155908
METTL18	ENSG00000171806	0.520296	0.00762364
MEX3B	ENSG00000183496	-0.570732	0.000337
MEX3D	ENSG00000181588	-0.473751	0.0216531
MFAP2	ENSG00000117122	-0.880023	0.0272601
MFAP3	ENSG00000037749	0.652423	0.000709
MFSD12	ENSG00000161091	-0.382057	0.00268992
MGAT2	ENSG00000168282	-4.63671	4.04e-155
MGAT4A	ENSG00000071073	-0.65647	0.000882
MGST2	ENSG00000085871	0.537763	0.00102056
MICAL2	ENSG00000133816	-1.32505	3.1e-10
MICALL2	ENSG00000164877	-0.541431	0.000453
MID1IP1-AS1	ENSG00000238123	4.38449	0.00301933
MIDN	ENSG00000167470	0.479769	0.00263801
MIEN1	ENSG00000141741	-0.543841	0.000797
MIR100HG	ENSG00000255248	-0.510984	0.00684922
MIR1915HG	ENSG00000204682	-0.621412	0.0357344
MIR193BHG	ENSG00000262454	0.776737	0.0323416
MIR3142HG	ENSG00000253522	-1.03925	0.000438
MIR324	ENSG00000199053	4.75488	0.00819972
MIR4257	ENSG00000264553	7.27391	4.92e-07
MIR4435-2HG	ENSG00000172965	-0.565039	4.94e-05
MIR497HG	ENSG00000267532	-3.0332	0.00766495
MIR499B	ENSG00000283441	-5.32281	0.00818681
MIR631	ENSG00000284343	-5.91174	0.000646
MIRLET7A1HG	ENSG00000269929	-0.722109	0.00245825
MKLN1	ENSG00000128585	-0.501763	5.02e-05
MKNK1-AS1	ENSG00000269956	6.10508	0.000157
MKNK2	ENSG00000099875	0.449899	0.0400541
MLEC	ENSG00000110917	-0.470922	0.00239654
MLKL	ENSG00000168404	0.476777	7.55e-05
MMD	ENSG00000108960	0.667707	2.8e-05
MMP15	ENSG00000102996	-0.862905	0.00137316
MMP16	ENSG00000156103	0.43086	0.00253695
MMP2	ENSG00000087245	-0.99066	1.56e-08
MMP24OS	ENSG00000126005	-0.691304	0.000809
MMP25	ENSG00000008516	2.80319	2.29e-05
MMP25-AS1	ENSG00000261971	-0.764684	0.0438726
MMP28	ENSG00000271447	-2.52082	0.0288843
MNT	ENSG00000070444	-0.411759	0.045937
MPC2	ENSG00000143158	-0.542288	0.00143203
MPG	ENSG00000103152	-0.963348	2.27e-19
MPND	ENSG00000008382	-0.454242	0.0198816
MPPE1	ENSG00000154889	-0.879477	9.07e-06
MPST	ENSG00000128309	-0.319435	0.012389
MPZL2	ENSG00000149573	0.834847	0.00079
MRC1	ENSG00000260314	1.89896	0.0413804
MRI1	ENSG00000037757	-1.0175	9.28e-10
MRM3	ENSG00000171861	-0.472679	0.0424116
MRPL32	ENSG00000106591	0.444767	0.00631047
MRPL4	ENSG00000105364	-0.452944	0.0377583
MRPL9	ENSG00000143436	-0.691261	1.32e-07
MRPS11	ENSG00000181991	-0.489323	0.00238969
MRPS18A	ENSG00000096080	-1.10524	7.53e-14
MRPS18C	ENSG00000163319	-1.1694	3.87e-14
MRPS2	ENSG00000122140	-0.48481	0.0378357
MRPS25	ENSG00000131368	-0.313299	0.037862
MRPS9	ENSG00000135972	-0.533243	0.00427847
MRTFB	ENSG00000186260	0.916558	7.01e-05
MS4A2	ENSG00000149534	5.89272	1.22e-05
MS4A6A	ENSG00000110077	2.26363	4.93e-08
MSC	ENSG00000178860	4.71984	0.0364978
MSH3	ENSG00000113318	0.36249	0.0453333
MSL3	ENSG00000005302	0.584642	4.55e-08
MSMP	ENSG00000215183	-9.93429	2.86e-14
MSR1	ENSG00000038945	-1.66458	0.0169633
MSRB3-AS1	ENSG00000250748	5.51982	0.0019756
MT-ND6	ENSG00000198695	3.97938	4.79e-81
MT-TA	ENSG00000210127	-6.04923	0.000438
MT-TC	ENSG00000210140	10.9491	4.59e-18
MT-TD	ENSG00000210154	-4.80652	0.0308725
MT-TE	ENSG00000210194	-5.04092	0.00336027
MT-TI	ENSG00000210100	-5.4565	0.00371954
MT-TP	ENSG00000210196	2.61931	2.42e-29
MT-TQ	ENSG00000210107	-7.88632	1.56e-08
MT-TS1	ENSG00000210151	-6.00597	0.000507
MT-TT	ENSG00000210195	-7.3198	3.79e-07
MT-TY	ENSG00000210144	4.49118	9.24e-08
MTARC1	ENSG00000186205	-0.807367	0.027585
MTG1	ENSG00000148824	-0.782981	3.95e-08
MTMR10	ENSG00000166912	-2.0208	2.62e-24
MTMR3	ENSG00000100330	-2.81321	4.6e-63
MTMR7	ENSG00000003987	0.913752	0.0233326
MTRF1L	ENSG00000112031	-0.393965	0.0165822
MTRFR	ENSG00000130921	0.587995	0.00293653
MTSS1	ENSG00000170873	-1.3255	1.37e-11
MTSS2	ENSG00000132613	-2.50341	6.34e-57
MTX1P1	ENSG00000236675	4.28803	0.00806273
MVB12B	ENSG00000196814	-0.707033	0.00239611
MVD	ENSG00000167508	-0.655394	0.000508
MVP	ENSG00000013364	0.721996	6.45e-12
MVP-DT	ENSG00000238045	1.10867	0.00617761
MXRA8	ENSG00000162576	4.57349	8.97e-22
MYADM	ENSG00000179820	-0.398447	0.00712178
MYEF2	ENSG00000104177	-0.851719	1.2e-11
MYEOV	ENSG00000172927	-2.15026	0.00955655
MYH10	ENSG00000133026	-0.813938	0.00109575
MYH7B	ENSG00000078814	4.67633	3.66e-16
MYL12A	ENSG00000101608	-0.577281	3.11e-08
MYL6B	ENSG00000196465	-0.450912	0.00045
MYLK2	ENSG00000101306	-1.21346	5.05e-06
MYNN	ENSG00000085274	-0.569064	3.48e-05
MYO10	ENSG00000145555	-0.685506	0.00611262
MYO1D	ENSG00000176658	-0.538197	0.00424236
MYO1H	ENSG00000174527	5.88318	0.000508
MYO5C	ENSG00000128833	-1.03991	0.000847
MYO9B	ENSG00000099331	-0.507319	5.94e-05
MYOZ2	ENSG00000172399	-1.65105	0.000963
MYRF	ENSG00000124920	1.28354	7.48e-08
MYRIP	ENSG00000170011	-0.976221	0.000132
MZT2B	ENSG00000152082	-0.939932	7.61e-09
N4BP2L1	ENSG00000139597	1.34926	0.0090686
N4BP3	ENSG00000145911	-0.519556	0.0103447
NA	ENSG00000236304	11.0479	4.55e-18
NA	ENSG00000288066	10.5317	8.65e-17
NA	ENSG00000272849	9.98711	8.97e-15
NA	ENSG00000273151	9.90338	3.22e-14
NA	ENSG00000258943	9.58157	3.09e-13
NA	ENSG00000267523	9.35521	6.07e-13
NA	ENSG00000279382	9.25855	2.39e-12
NA	ENSG00000229939	9.23339	1.41e-12
NA	ENSG00000227719	9.2268	2.54e-12
NA	ENSG00000269737	9.11566	1.27e-10
NA	ENSG00000267244	9.0461	4.57e-12
NA	ENSG00000225313	9.01756	8.22e-12
NA	ENSG00000271032	8.78253	5.75e-11
NA	ENSG00000259250	8.71691	4.63e-11
NA	ENSG00000225507	8.69325	2.74e-11
NA	ENSG00000286555	8.54237	1.38e-10
NA	ENSG00000260051	8.49264	9.28e-10
NA	ENSG00000285928	8.42814	1.53e-10
NA	ENSG00000236540	8.37583	4.53e-10
NA	ENSG00000286067	8.37129	1.63e-31
NA	ENSG00000276691	8.2631	9.6e-10
NA	ENSG00000263990	8.20682	1.15e-09
NA	ENSG00000258515	8.13482	1.89e-09
NA	ENSG00000287134	8.09576	1.88e-09
NA	ENSG00000264577	8.08933	1.77e-09
NA	ENSG00000267082	8.03533	1.42e-09
NA	ENSG00000286196	7.94366	4.75e-09
NA	ENSG00000268087	7.92889	1e-08
NA	ENSG00000237015	7.8958	7.59e-09
NA	ENSG00000285979	7.88083	1.95e-08
NA	ENSG00000285103	7.8654	2.37e-08
NA	ENSG00000275582	7.84286	1.08e-08
NA	ENSG00000265298	7.8399	2.52e-23
NA	ENSG00000244932	7.81413	1.43e-08
NA	ENSG00000285813	7.78363	1.75e-08
NA	ENSG00000269867	7.75036	8.04e-12
NA	ENSG00000280254	7.71611	3.51e-08
NA	ENSG00000279825	7.66605	1.33e-07
NA	ENSG00000261170	7.65638	4.74e-08
NA	ENSG00000258521	7.65328	1.08e-07
NA	ENSG00000277290	7.63516	3.89e-08
NA	ENSG00000288065	7.63482	4.81e-08
NA	ENSG00000226871	7.60342	1.12e-07
NA	ENSG00000284070	7.57851	1.36e-07
NA	ENSG00000275371	7.55207	8.87e-08
NA	ENSG00000261505	7.54274	5.73e-16
NA	ENSG00000280334	7.46388	2.92e-07
NA	ENSG00000260005	7.42341	8.08e-08
NA	ENSG00000254545	7.36128	2.1e-07
NA	ENSG00000287125	7.33299	8.7e-08
NA	ENSG00000223947	7.32802	1.08e-14
NA	ENSG00000278918	7.31595	3.46e-07
NA	ENSG00000279713	7.27309	3.93e-07
NA	ENSG00000279926	7.25393	3.33e-07
NA	ENSG00000223374	7.22845	1.23e-07
NA	ENSG00000262692	7.22301	4.38e-07
NA	ENSG00000260022	7.19381	5.66e-07
NA	ENSG00000197815	7.18052	1.06e-06
NA	ENSG00000226239	7.14582	9.28e-10
NA	ENSG00000224138	7.13989	7.35e-07
NA	ENSG00000262319	7.11347	6.19e-06
NA	ENSG00000228554	7.03728	1.26e-06
NA	ENSG00000279413	7.01852	1.28e-06
NA	ENSG00000279019	6.98854	1.98e-09
NA	ENSG00000229413	6.98218	1.62e-06
NA	ENSG00000266651	6.9781	1.98e-06
NA	ENSG00000214846	6.96877	4.16e-06
NA	ENSG00000268157	6.96804	2.68e-06
NA	ENSG00000280193	6.96066	2.02e-06
NA	ENSG00000269243	6.94474	2.77e-06
NA	ENSG00000279833	6.93972	1.26e-06
NA	ENSG00000287543	6.92914	1.24e-06
NA	ENSG00000236772	6.92832	1.05e-06
NA	ENSG00000279863	6.92333	2.17e-06
NA	ENSG00000251034	6.90638	2.47e-06
NA	ENSG00000264769	6.90626	4.79e-06
NA	ENSG00000269148	6.88605	2.89e-06
NA	ENSG00000269427	6.87034	5.05e-06
NA	ENSG00000279412	6.84881	4.6e-06
NA	ENSG00000254198	6.82598	4.45e-06
NA	ENSG00000281974	6.81238	4.32e-05
NA	ENSG00000285416	6.78322	5.35e-06
NA	ENSG00000228852	6.78216	4.73e-06
NA	ENSG00000265519	6.76078	6.29e-06
NA	ENSG00000237126	6.75888	5.23e-06
NA	ENSG00000238273	6.7337	2e-06
NA	ENSG00000251414	6.73345	8.27e-06
NA	ENSG00000225075	6.71308	8.2e-06
NA	ENSG00000286024	6.70053	2.66e-05
NA	ENSG00000279807	6.69784	1.56e-05
NA	ENSG00000243230	6.69296	8.69e-06
NA	ENSG00000232259	6.62475	1.31e-05
NA	ENSG00000282951	6.60065	1.39e-05
NA	ENSG00000287678	6.59053	4.69e-06
NA	ENSG00000260618	6.58889	6.2e-06
NA	ENSG00000257270	6.58634	2.78e-08
NA	ENSG00000260279	6.57857	3.55e-11
NA	ENSG00000250909	6.56807	1.88e-05
NA	ENSG00000286431	6.55964	7.3e-19
NA	ENSG00000265791	6.55491	3.04e-05
NA	ENSG00000286545	6.54453	2.05e-05
NA	ENSG00000286271	6.52552	2.06e-05
NA	ENSG00000255237	6.49444	2.17e-05
NA	ENSG00000279278	6.48153	3.55e-11
NA	ENSG00000265511	6.44984	7.32e-05
NA	ENSG00000272183	6.4472	4.66e-05
NA	ENSG00000232811	6.44443	2.8e-05
NA	ENSG00000270184	6.417	4.11e-05
NA	ENSG00000280300	6.3911	4.28e-05
NA	ENSG00000226252	6.38087	2.65e-20
NA	ENSG00000287427	6.36285	5.46e-05
NA	ENSG00000286150	6.36284	0.000723
NA	ENSG00000255434	6.36238	6.62e-05
NA	ENSG00000261207	6.36221	5.9e-05
NA	ENSG00000197670	6.36059	4.32e-05
NA	ENSG00000270890	6.35362	5.96e-05
NA	ENSG00000267141	6.33477	7.95e-05
NA	ENSG00000286584	6.33178	5.25e-05
NA	ENSG00000233330	6.32383	6.92e-05
NA	ENSG00000231731	6.31562	1.38e-07
NA	ENSG00000231628	6.29933	5.65e-05
NA	ENSG00000244733	6.27545	9.57e-05
NA	ENSG00000200714	6.26423	9.7e-05
NA	ENSG00000287916	6.25508	0.000301
NA	ENSG00000232909	6.24415	0.000144
NA	ENSG00000269680	6.2108	0.000124
NA	ENSG00000270728	6.20495	9.28e-05
NA	ENSG00000255320	6.17069	3.5e-07
NA	ENSG00000245156	6.1642	6.48e-07
NA	ENSG00000240898	6.1622	2.68e-05
NA	ENSG00000228302	6.14784	1.07e-13
NA	ENSG00000249175	6.14667	0.000444
NA	ENSG00000286891	6.14155	0.000125
NA	ENSG00000279345	6.13511	0.000187
NA	ENSG00000266171	6.11522	0.000273
NA	ENSG00000279155	6.10961	0.000149
NA	ENSG00000268442	6.08165	0.000382
NA	ENSG00000267219	6.07822	0.000235
NA	ENSG00000286606	6.07663	0.000202
NA	ENSG00000265678	6.07304	0.000205
NA	ENSG00000249207	6.06713	0.000305
NA	ENSG00000225963	6.04205	0.000258
NA	ENSG00000286158	6.03594	0.000255
NA	ENSG00000286305	6.00731	0.000415
NA	ENSG00000278974	6.00554	0.000143
NA	ENSG00000268938	6.00126	0.000263
NA	ENSG00000268947	5.96754	0.000504
NA	ENSG00000232748	5.96642	0.000492
NA	ENSG00000273218	5.96566	0.000351
NA	ENSG00000228925	5.96371	0.000287
NA	ENSG00000227107	5.95458	0.0005
NA	ENSG00000236015	5.94428	7.6e-05
NA	ENSG00000237234	5.92922	0.000506
NA	ENSG00000266456	5.92577	0.000413
NA	ENSG00000280399	5.89592	0.00114182
NA	ENSG00000288598	5.89169	0.000597
NA	ENSG00000260773	5.88813	0.000538
NA	ENSG00000265194	5.88794	0.000602
NA	ENSG00000234500	5.88513	0.000401
NA	ENSG00000279196	5.86529	0.000137
NA	ENSG00000224713	5.84637	0.000195
NA	ENSG00000264012	5.84386	0.000804
NA	ENSG00000235308	5.80998	0.000915
NA	ENSG00000286859	5.80189	0.000999
NA	ENSG00000248375	5.79946	0.000911
NA	ENSG00000266936	5.79932	0.00289612
NA	ENSG00000277978	5.7984	0.000132
NA	ENSG00000261762	5.77493	0.000174
NA	ENSG00000279452	5.77027	0.00179641
NA	ENSG00000287934	5.76249	0.000751
NA	ENSG00000268218	5.73721	4.48e-17
NA	ENSG00000258926	5.72199	0.0012264
NA	ENSG00000287735	5.71611	0.000843
NA	ENSG00000265100	5.71334	0.000313
NA	ENSG00000268030	5.7105	2.42e-11
NA	ENSG00000280020	5.70907	0.00107935
NA	ENSG00000227678	5.70749	0.000228
NA	ENSG00000231010	5.67105	0.0010736
NA	ENSG00000223901	5.66808	0.00171719
NA	ENSG00000246575	5.66107	8.9e-08
NA	ENSG00000267565	5.63256	0.00330537
NA	ENSG00000230499	5.62757	0.00175441
NA	ENSG00000254162	5.62757	0.00175441
NA	ENSG00000271889	5.61848	0.00197225
NA	ENSG00000274356	5.61563	0.00175218
NA	ENSG00000280160	5.61476	0.00176297
NA	ENSG00000182376	5.58499	0.00427847
NA	ENSG00000270760	5.58411	0.0037599
NA	ENSG00000269481	5.57807	0.00200876
NA	ENSG00000287727	5.57586	0.00323995
NA	ENSG00000254503	5.56835	0.000613
NA	ENSG00000237938	5.53463	2.32e-05
NA	ENSG00000269191	5.52841	0.00245265
NA	ENSG00000246250	5.5261	0.00208618
NA	ENSG00000287896	5.52403	0.00245265
NA	ENSG00000286360	5.51166	0.000491
NA	ENSG00000235027	5.50162	3.73e-05
NA	ENSG00000271933	5.48112	0.000491
NA	ENSG00000247903	5.47081	3.8e-05
NA	ENSG00000262703	5.47078	0.0030534
NA	ENSG00000280486	5.4618	2.74e-05
NA	ENSG00000264937	5.454	0.000671
NA	ENSG00000264304	5.43738	0.00181723
NA	ENSG00000257221	5.42579	0.0072548
NA	ENSG00000269161	5.41677	0.00289742
NA	ENSG00000267372	5.41593	0.00356802
NA	ENSG00000232739	5.40966	0.00356802
NA	ENSG00000231982	5.40772	0.00418523
NA	ENSG00000273055	5.37834	2.24e-09
NA	ENSG00000235351	5.36111	0.00380445
NA	ENSG00000271664	5.36082	0.00406299
NA	ENSG00000269053	5.36009	0.00380445
NA	ENSG00000232043	5.35979	0.0036303
NA	ENSG00000228352	5.35657	0.00404328
NA	ENSG00000257543	5.35599	0.00380445
NA	ENSG00000262147	5.30651	0.00812783
NA	ENSG00000230612	5.30588	0.00547883
NA	ENSG00000236494	5.30448	0.00531504
NA	ENSG00000259072	5.29617	3.73e-73
NA	ENSG00000286365	5.29479	0.00532889
NA	ENSG00000285938	5.28317	0.00147913
NA	ENSG00000276096	5.2507	0.0129302
NA	ENSG00000269980	5.24359	0.00675017
NA	ENSG00000237525	5.2394	0.00632399
NA	ENSG00000253667	5.23909	0.0071657
NA	ENSG00000279636	5.23732	0.00676587
NA	ENSG00000243433	5.23654	0.00607462
NA	ENSG00000286248	5.23122	0.0131693
NA	ENSG00000268970	5.22894	4.99e-07
NA	ENSG00000286018	5.21539	4.52e-07
NA	ENSG00000261790	5.20402	0.000109
NA	ENSG00000263272	5.18228	8.05e-40
NA	ENSG00000255091	5.18212	0.00988637
NA	ENSG00000275956	5.17949	0.00815865
NA	ENSG00000243304	5.17949	0.00815865
NA	ENSG00000234630	5.17916	0.00815865
NA	ENSG00000271670	5.17211	0.00933534
NA	ENSG00000256897	5.1662	0.0117879
NA	ENSG00000267571	5.12666	5.82e-06
NA	ENSG00000272153	5.1237	2.42e-08
NA	ENSG00000269843	5.11093	0.0125602
NA	ENSG00000287495	5.10595	0.00999784
NA	ENSG00000285672	5.10561	0.00940938
NA	ENSG00000270228	5.10333	0.00987274
NA	ENSG00000255566	5.1006	0.0118064
NA	ENSG00000258168	5.07386	2.21e-12
NA	ENSG00000252915	5.04384	0.0148101
NA	ENSG00000259656	5.04344	0.014008
NA	ENSG00000285991	5.04305	0.0137243
NA	ENSG00000257279	5.04269	0.014012
NA	ENSG00000267150	5.03823	0.0120185
NA	ENSG00000266718	5.00973	1.28e-07
NA	ENSG00000258272	5.00877	0.000256
NA	ENSG00000223697	4.99964	0.00305004
NA	ENSG00000273443	4.96962	0.0192412
NA	ENSG00000271973	4.96765	0.0192679
NA	ENSG00000224431	4.96765	0.0192679
NA	ENSG00000223522	4.96583	0.0158189
NA	ENSG00000286485	4.96449	0.0158315
NA	ENSG00000279368	4.96409	0.0149837
NA	ENSG00000281021	4.96409	0.0149837
NA	ENSG00000286810	4.95908	0.015883
NA	ENSG00000279159	4.92768	4.42e-11
NA	ENSG00000283317	4.89483	0.0303586
NA	ENSG00000227527	4.8942	0.0299749
NA	ENSG00000260441	4.8942	0.0299749
NA	ENSG00000261172	4.89279	0.0243307
NA	ENSG00000227006	4.8916	0.0270458
NA	ENSG00000279989	4.8916	0.0270458
NA	ENSG00000261367	4.89004	0.0210594
NA	ENSG00000248559	4.88864	0.0230674
NA	ENSG00000258851	4.88736	0.0196931
NA	ENSG00000286512	4.88685	0.0317879
NA	ENSG00000235138	4.8864	0.00502986
NA	ENSG00000259211	4.8841	0.0306718
NA	ENSG00000233665	4.88023	0.0208686
NA	ENSG00000255968	4.87932	0.0246522
NA	ENSG00000256278	4.87791	0.0232994
NA	ENSG00000285676	4.8775	0.0233018
NA	ENSG00000236498	4.87342	0.0437033
NA	ENSG00000241782	4.83401	0.00751267
NA	ENSG00000260121	4.82545	7.11e-16
NA	ENSG00000227775	4.81849	0.000668
NA	ENSG00000269901	4.81059	0.031871
NA	ENSG00000269694	4.81059	0.031871
NA	ENSG00000286616	4.80923	0.0303135
NA	ENSG00000287322	4.80867	0.0350579
NA	ENSG00000261141	4.80767	0.0278598
NA	ENSG00000287061	4.80555	0.0351673
NA	ENSG00000269794	4.80438	0.0249371
NA	ENSG00000262482	4.80353	0.0279687
NA	ENSG00000234203	4.80069	0.0305152
NA	ENSG00000220920	4.7968	0.0281104
NA	ENSG00000287967	4.79587	0.0306593
NA	ENSG00000215493	4.78907	3.62e-05
NA	ENSG00000223884	4.75702	0.0100171
NA	ENSG00000273891	4.73856	4.45e-07
NA	ENSG00000259515	4.7243	1.15e-08
NA	ENSG00000259683	4.72371	0.0464033
NA	ENSG00000235204	4.72145	0.0366715
NA	ENSG00000276298	4.71984	0.0364978
NA	ENSG00000287855	4.71934	0.0339506
NA	ENSG00000287986	4.71543	0.0340424
NA	ENSG00000259668	4.71543	0.0340424
NA	ENSG00000287299	4.71538	0.000741
NA	ENSG00000271218	4.7133	0.0105972
NA	ENSG00000278635	4.70465	0.0420694
NA	ENSG00000273733	4.66731	0.0127483
NA	ENSG00000278922	4.64512	4.19e-09
NA	ENSG00000233196	4.62905	0.0498723
NA	ENSG00000243349	4.62752	0.0465553
NA	ENSG00000263847	4.62478	0.0420694
NA	ENSG00000274501	4.62478	0.0420694
NA	ENSG00000286520	4.62259	0.0421711
NA	ENSG00000271580	4.6216	0.0422101
NA	ENSG00000229519	4.6184	0.0460243
NA	ENSG00000255438	4.6184	0.0460243
NA	ENSG00000272834	4.61313	0.0123504
NA	ENSG00000254873	4.61052	0.0113151
NA	ENSG00000285728	4.58128	2.09e-23
NA	ENSG00000267342	4.57954	5.23e-05
NA	ENSG00000266283	4.56796	0.0162972
NA	ENSG00000254964	4.55974	0.0127865
NA	ENSG00000279179	4.55845	0.00143571
NA	ENSG00000250397	4.52234	8.4e-15
NA	ENSG00000253330	4.50947	0.0155281
NA	ENSG00000234290	4.48212	1.48e-10
NA	ENSG00000284738	4.48202	0.00358663
NA	ENSG00000252412	4.46621	0.0338885
NA	ENSG00000279110	4.45371	0.018207
NA	ENSG00000188242	4.45138	0.0182392
NA	ENSG00000273599	4.43837	1.01e-27
NA	ENSG00000272078	4.42519	5.07e-06
NA	ENSG00000258424	4.414	2.14e-08
NA	ENSG00000254317	4.40084	0.0227188
NA	ENSG00000260473	4.36076	0.000207
NA	ENSG00000219410	4.35671	0.00413043
NA	ENSG00000272588	4.35168	0.00391647
NA	ENSG00000257740	4.35101	0.00311067
NA	ENSG00000286159	4.33896	0.0260229
NA	ENSG00000254057	4.33866	0.0247954
NA	ENSG00000276488	4.33445	2.35e-05
NA	ENSG00000287271	4.31237	0.000222
NA	ENSG00000254461	4.30365	6.09e-08
NA	ENSG00000268189	4.29275	2.17e-11
NA	ENSG00000228407	4.26859	0.0350579
NA	ENSG00000265749	4.22258	1.39e-08
NA	ENSG00000227253	4.21865	0.0420037
NA	ENSG00000260884	4.21586	0.00778446
NA	ENSG00000285632	4.21307	0.00648191
NA	ENSG00000269102	4.21219	0.0364978
NA	ENSG00000279716	4.18121	8.95e-14
NA	ENSG00000238279	4.1759	0.00062
NA	ENSG00000267387	4.15243	0.0465217
NA	ENSG00000253854	4.14955	6.58e-05
NA	ENSG00000227512	4.10529	9.06e-05
NA	ENSG00000259732	4.10101	0.000765
NA	ENSG00000255921	4.10032	0.00962068
NA	ENSG00000236308	4.00558	0.00172402
NA	ENSG00000280062	3.99205	0.0123316
NA	ENSG00000225032	3.96163	8.74e-76
NA	ENSG00000272836	3.94964	2.65e-05
NA	ENSG00000228157	3.91855	0.0169315
NA	ENSG00000275936	3.90527	0.000465
NA	ENSG00000275888	3.8658	1.14e-06
NA	ENSG00000249492	3.86351	3.45e-06
NA	ENSG00000267801	3.79626	1.38e-07
NA	ENSG00000286004	3.75982	1.43e-08
NA	ENSG00000272100	3.73153	0.00457127
NA	ENSG00000258317	3.72903	0.0415312
NA	ENSG00000287454	3.71651	0.0432082
NA	ENSG00000267765	3.71478	0.0294295
NA	ENSG00000269910	3.62146	0.000246
NA	ENSG00000267934	3.60325	0.000201
NA	ENSG00000260425	3.56192	0.010005
NA	ENSG00000270571	3.51483	4.6e-06
NA	ENSG00000260095	3.50208	0.0490167
NA	ENSG00000232855	3.49011	6.68e-07
NA	ENSG00000287878	3.46087	7.15e-06
NA	ENSG00000287077	3.44021	0.000146
NA	ENSG00000284966	3.42405	9.84e-06
NA	ENSG00000237073	3.36907	0.00178286
NA	ENSG00000266601	3.36182	0.013206
NA	ENSG00000273447	3.30555	5.88e-06
NA	ENSG00000286223	3.27191	6.07e-05
NA	ENSG00000279434	3.26522	3.97e-09
NA	ENSG00000280407	3.2596	1.96e-06
NA	ENSG00000259081	3.25089	4.8e-06
NA	ENSG00000286176	3.23249	0.0311826
NA	ENSG00000279187	3.23129	0.0461518
NA	ENSG00000285677	3.23018	0.0297749
NA	ENSG00000276952	3.22765	0.0364978
NA	ENSG00000224888	3.2005	0.000354
NA	ENSG00000280758	3.18385	0.0344377
NA	ENSG00000270149	3.13594	0.0126195
NA	ENSG00000273188	3.12026	0.000601
NA	ENSG00000279641	3.07241	0.021364
NA	ENSG00000255585	3.06625	0.014112
NA	ENSG00000284669	3.03159	0.00206898
NA	ENSG00000286186	3.0107	0.00266814
NA	ENSG00000287625	2.98448	0.00157412
NA	ENSG00000272037	2.94939	0.00185376
NA	ENSG00000262312	2.92397	0.0153059
NA	ENSG00000268230	2.92225	0.00801412
NA	ENSG00000272180	2.89331	0.0133641
NA	ENSG00000259341	2.88406	0.00845299
NA	ENSG00000278993	2.84264	0.0014141
NA	ENSG00000269984	2.83999	7.97e-05
NA	ENSG00000286904	2.82592	0.00899888
NA	ENSG00000241962	2.79716	0.0152033
NA	ENSG00000280007	2.71608	2.67e-08
NA	ENSG00000236364	2.65972	0.000294
NA	ENSG00000239415	2.65059	1.08e-05
NA	ENSG00000279649	2.64177	8.27e-06
NA	ENSG00000274292	2.63291	2.15e-05
NA	ENSG00000279569	2.53598	0.0450403
NA	ENSG00000285646	2.52029	0.0336296
NA	ENSG00000251188	2.5093	0.0140902
NA	ENSG00000263826	2.50758	0.000444
NA	ENSG00000260367	2.49949	9.22e-05
NA	ENSG00000206567	2.47839	6.13e-15
NA	ENSG00000287202	2.46844	0.00799017
NA	ENSG00000280211	2.38864	0.0148793
NA	ENSG00000254975	2.37245	0.0325498
NA	ENSG00000279141	2.2986	0.000124
NA	ENSG00000274653	2.18538	0.0449136
NA	ENSG00000268583	2.18159	8.91e-07
NA	ENSG00000269534	2.17741	0.0471659
NA	ENSG00000260927	2.1229	2.03e-05
NA	ENSG00000278917	2.10441	0.00259489
NA	ENSG00000251095	2.08037	1.36e-13
NA	ENSG00000285108	2.06577	7.28e-08
NA	ENSG00000273369	2.01055	0.0312823
NA	ENSG00000268069	2.0055	0.0288633
NA	ENSG00000227782	1.98127	0.00161989
NA	ENSG00000270210	1.97925	0.00460303
NA	ENSG00000255139	1.97805	0.00318122
NA	ENSG00000272842	1.89672	0.0120012
NA	ENSG00000287262	1.8105	0.0273248
NA	ENSG00000232949	1.80541	2.01e-06
NA	ENSG00000227741	1.7923	0.000108
NA	ENSG00000261351	1.77255	0.000899
NA	ENSG00000287156	1.70482	5.3e-06
NA	ENSG00000280046	1.70026	2.64e-05
NA	ENSG00000261118	1.695	0.0192731
NA	ENSG00000273472	1.68925	0.0251493
NA	ENSG00000269982	1.67365	0.000494
NA	ENSG00000279320	1.66952	0.00539441
NA	ENSG00000280231	1.60991	0.0227188
NA	ENSG00000271978	1.47733	0.0012517
NA	ENSG00000287774	1.47206	9.73e-05
NA	ENSG00000275413	1.43369	0.0492423
NA	ENSG00000260912	1.39072	3.23e-21
NA	ENSG00000279689	1.38819	0.0239361
NA	ENSG00000258682	1.3652	0.015211
NA	ENSG00000253106	1.35252	7.36e-05
NA	ENSG00000112096	1.33498	2.67e-07
NA	ENSG00000254810	1.24486	0.00857946
NA	ENSG00000280195	1.14344	0.00639478
NA	ENSG00000286656	1.09323	0.0367408
NA	ENSG00000250899	1.08542	1.09e-11
NA	ENSG00000228401	1.03422	0.00716954
NA	ENSG00000226332	1.01643	0.0107285
NA	ENSG00000287470	0.971233	0.00688033
NA	ENSG00000214748	0.89272	0.0343088
NA	ENSG00000232807	0.786219	0.0176846
NA	ENSG00000185641	0.779872	0.0465217
NA	ENSG00000286169	0.768293	8.04e-05
NA	ENSG00000284968	0.602989	0.042942
NA	ENSG00000255508	0.586635	0.0210077
NA	ENSG00000287263	0.499412	0.0357344
NA	ENSG00000285756	-0.366068	0.0405418
NA	ENSG00000268858	-0.667434	0.0107011
NA	ENSG00000270504	-0.685033	5.76e-05
NA	ENSG00000130723	-0.761311	0.000125
NA	ENSG00000269934	-0.779578	0.0152192
NA	ENSG00000258634	-0.781681	3.79e-05
NA	ENSG00000261534	-0.79353	0.0207202
NA	ENSG00000260276	-0.799251	0.0103743
NA	ENSG00000279821	-0.801219	0.00479409
[truncated: 1,330 more rows]
