# Supplementary material for: Oncostatin M Reduces Pathological Neovascularization in the Retina Through Müller Cell Activation
Source: Invest Ophthalmol Vis Sci. 2024 Jan 8;65(1):22. doi: 10.1167/iovs.65.1.22 (PMC10777876; doi:10.1167/iovs.65.1.22)
Supplement: Supplement 4 [file iovs-65-1-22_s004.xlsx]

## Sheet: Sheet1
MGI	Ensembl	log2 Foldchange	padj
Abhd3	ENSMUSG00000002475	-7.63708	8.08e-05
Acbd3	ENSMUSG00000026499	-0.637181	0.0429898
Adamts15	ENSMUSG00000033453	21.5292	4.13e-09
Adamts17	ENSMUSG00000058145	-7.75585	0.00566232
Agps	ENSMUSG00000042410	0.711975	0.0143255
Alas2	ENSMUSG00000025270	1.1179	3.96e-05
Alox12	ENSMUSG00000000320	0.769647	0.0399024
Ank2	ENSMUSG00000032826	-4.457	0.00403634
Art4	ENSMUSG00000030217	-18.0855	4.15e-06
AW209491	ENSMUSG00000039182	0.663038	0.0423431
Bmper	ENSMUSG00000031963	-21.4051	5.03e-09
Ccdc103	ENSMUSG00000020930	22.2772	1.91e-09
Ccdc18	ENSMUSG00000056531	-2.7426	0.00477375
Cd300lg	ENSMUSG00000017309	-6.92284	2.05e-05
Cd5l	ENSMUSG00000015854	22.7792	9.7e-10
Cdk5rap2	ENSMUSG00000039298	-1.51204	0.0110994
Clec4a3	ENSMUSG00000043832	-21.3961	5.03e-09
Clec4f	ENSMUSG00000014542	22.8996	8.5e-10
Cngb3	ENSMUSG00000056494	-18.3749	2.76e-06
Col16a1	ENSMUSG00000040690	-9.47157	0.00019232
Col5a2	ENSMUSG00000026042	-0.629822	0.00298365
Colca2	ENSMUSG00000079559	-6.92106	0.00325524
Coro1a	ENSMUSG00000030707	-1.37709	0.00081226
Cxcl9	ENSMUSG00000029417	23.2733	3.02e-10
Dock10	ENSMUSG00000038608	-4.26801	0.0203407
Duox2	ENSMUSG00000068452	-7.23688	0.00235935
Dus4l	ENSMUSG00000020648	2.42044	0.0467709
Dus4l	ENSMUSG00000020648	2.42044	0.0467709
Dusp22	ENSMUSG00000069255	0.843136	0.0301544
Ebf2	ENSMUSG00000022053	-6.97393	0.0429898
Efna5	ENSMUSG00000048915	-5.70247	0.00355684
Eif3c	ENSMUSG00000030738	-0.254694	0.00213986
Eif3c	ENSMUSG00000030738	-0.254694	0.00213986
Eprs	ENSMUSG00000026615	-0.34725	3.63e-09
Fat1	ENSMUSG00000070047	-5.98635	4.16e-06
Fcamr	ENSMUSG00000026415	-21.1219	7.98e-09
Fkbp6	ENSMUSG00000040013	21.2616	6.03e-09
Fmo2	ENSMUSG00000040170	21.8475	3.37e-09
Gars	ENSMUSG00000029777	-0.259294	0.00969467
Gfra2	ENSMUSG00000022103	-7.36673	9.21e-08
Gins2	ENSMUSG00000031821	-0.966455	0.0429898
Gm11992	ENSMUSG00000040978	22.2225	1.91e-09
Grip2	ENSMUSG00000030098	-5.45406	0.0328333
Gripap1	ENSMUSG00000031153	-0.923925	0.00159939
H2bc8	ENSMUSG00000058385	4.89963	0.011354
Hsd17b14	ENSMUSG00000030825	21.5857	4e-09
Htr3a	ENSMUSG00000032269	22.5872	1.15e-09
Ighv8-12	ENSMUSG00000076731	-21.6391	3.63e-09
Ighv8-12	ENSMUSG00000076731	-21.6391	3.63e-09
Ighv8-12	ENSMUSG00000076731	-21.6391	3.63e-09
Ighv8-12	ENSMUSG00000076731	-21.6391	3.63e-09
Ighv8-12	ENSMUSG00000076731	-21.6391	3.63e-09
Igsf10	ENSMUSG00000036334	-6.27176	0.0379235
Ildr2	ENSMUSG00000040612	-1.03966	0.0240785
Isg20	ENSMUSG00000039236	1.10801	0.0250501
Itch	ENSMUSG00000027598	0.554857	0.0100264
Itgb2	ENSMUSG00000000290	8.32872	0.00428905
Kcne2	ENSMUSG00000039672	10.908	0.00397643
Knstrn	ENSMUSG00000027331	-1.27028	0.00801378
Ldlrad4	ENSMUSG00000024544	0.425194	3e-05
Lmnb1	ENSMUSG00000024590	-0.626891	0.00982154
Lmnb2	ENSMUSG00000062075	-0.972076	4.59e-05
Lrit3	ENSMUSG00000093865	21.6622	3.63e-09
Lsamp	ENSMUSG00000061080	-9.10838	4.98e-09
Ly6e	ENSMUSG00000022587	0.259937	0.00712695
Mcm8	ENSMUSG00000027353	-3.12796	0.0355708
Mcm8	ENSMUSG00000027353	-3.12796	0.0355708
Meis1	ENSMUSG00000020160	-8.2484	0.00108252
Minar2	ENSMUSG00000050875	22.9405	8.5e-10
Mlx	ENSMUSG00000017801	0.559053	0.00357476
Mmd2	ENSMUSG00000039533	11.8922	0.009423
Ms4a1	ENSMUSG00000024673	-21.7437	3.47e-09
Mysm1	ENSMUSG00000062627	-0.488245	0.0410803
NA	ENSMUSG00000069792	24.2421	9.66e-11
NA	ENSMUSG00000103624	23.0652	8.5e-10
NA	ENSMUSG00000111052	22.5907	1.15e-09
NA	ENSMUSG00000116270	22.2843	1.91e-09
NA	ENSMUSG00000107009	22.0845	2.34e-09
NA	ENSMUSG00000103925	21.7375	3.47e-09
NA	ENSMUSG00000101295	21.7375	3.47e-09
NA	ENSMUSG00000085658	10.3641	0.00441948
NA	ENSMUSG00000100880	5.81911	0.00355684
NA	ENSMUSG00000042976	5.64091	0.00982154
NA	ENSMUSG00000104612	4.84103	0.0231411
NA	ENSMUSG00000087088	4.48274	0.00283712
NA	ENSMUSG00000102672	3.75279	0.0315702
NA	ENSMUSG00000073940	1.46128	0.00423809
NA	ENSMUSG00000054057	1.16089	1.53e-05
NA	ENSMUSG00000052305	1.01081	0.0230631
NA	ENSMUSG00000075602	0.522284	0.00014141
NA	ENSMUSG00000079018	0.3994	0.00608471
NA	ENSMUSG00002076161	-0.538804	0.00464536
NA	ENSMUSG00000026365	-0.580452	0.0059622
NA	ENSMUSG00000082045	-5.18364	0.0230631
NA	ENSMUSG00000111481	-5.93561	0.00969467
NA	ENSMUSG00000107742	-6.12554	0.0134491
NA	ENSMUSG00000117250	-6.75173	0.00793604
NA	ENSMUSG00000114515	-6.84963	0.0353834
NA	ENSMUSG00000116298	-6.88558	0.00019232
NA	ENSMUSG00000109284	-7.22851	0.0270243
NA	ENSMUSG00000117871	-7.32138	0.0388342
NA	ENSMUSG00000034538	-7.8664	0.00397426
NA	ENSMUSG00000109438	-8.05659	0.00355886
NA	ENSMUSG00000110894	-18.2021	2.76e-06
NA	ENSMUSG00000083161	-18.3409	2.79e-06
Nap1l2	ENSMUSG00000082229	-18.0936	4.15e-06
Ncbp1	ENSMUSG00000028330	-0.456835	0.0423431
Nes	ENSMUSG00000004891	-0.42346	0.00213986
Neurl1a	ENSMUSG00000006435	3.95401	0.0230631
Nifk	ENSMUSG00000026377	0.624014	0.00100195
Nol8	ENSMUSG00000021392	-1.42725	1.98e-13
Otx2	ENSMUSG00000021848	7.08997	0.0114497
Pcdh20	ENSMUSG00000050505	21.2647	6.03e-09
Pcdh20	ENSMUSG00000050505	21.2647	6.03e-09
Pcdhb22	ENSMUSG00000073591	-1.32221	5.32e-07
Pex11a	ENSMUSG00000030545	7.64556	0.0163075
Pex11b	ENSMUSG00000028102	0.402006	0.00032299
Pld2	ENSMUSG00000020828	-0.898443	0.0250383
Plxnb2	ENSMUSG00000036606	-0.699859	0.0106388
Ppat	ENSMUSG00000029246	-0.737812	0.0355708
Ppbp	ENSMUSG00000029372	-21.7362	3.47e-09
Ppfibp2	ENSMUSG00000036528	-8.4475	0.00120176
Prelid3b	ENSMUSG00000016257	-0.388267	0.00397426
Prkcb	ENSMUSG00000052889	-2.68596	0.00389376
Prmt3	ENSMUSG00000030505	-0.42433	4.15e-06
Racgap1	ENSMUSG00000023015	-0.567232	0.0485851
Rassf8	ENSMUSG00000030259	-0.789015	0.0423431
Rgs4	ENSMUSG00000038530	-1.73475	0.0285181
Rgs7bp	ENSMUSG00000021719	-3.8364	0.00657935
Rpl22	ENSMUSG00000028936	0.371262	0.0423431
Rtl9	ENSMUSG00000085584	-21.5959	3.82e-09
Samd7	ENSMUSG00000051860	8.14677	0.00397643
Sass6	ENSMUSG00000027959	-1.42749	0.00325448
Scamp3	ENSMUSG00000028049	0.542999	0.00089352
Sec16b	ENSMUSG00000026589	-18.3718	2.76e-06
Sfxn4	ENSMUSG00000063698	-1.13819	0.0180416
Sh2d1a	ENSMUSG00000005696	22.0708	2.34e-09
Sh3bgr	ENSMUSG00000040666	-7.42303	0.0198548
Sh3bgr	ENSMUSG00000040666	-7.42303	0.0198548
Sh3gl2	ENSMUSG00000028488	5.9275	0.0106388
Slc2a12	ENSMUSG00000037490	-8.62376	0.00960629
Slc35g1	ENSMUSG00000044026	22.5536	1.15e-09
Slc9a5	ENSMUSG00000014786	-3.33499	0.0250501
Slitrk6	ENSMUSG00000045871	22.1163	2.26e-09
Smc4	ENSMUSG00000034349	-0.533088	0.0159222
Smyd4	ENSMUSG00000018809	2.17001	0.00012469
Snapc2	ENSMUSG00000011837	-0.375921	0.0104388
Snx25	ENSMUSG00000038291	0.868186	0.0355708
Sptbn1	ENSMUSG00000020315	-0.220208	0.0231411
Taf4b	ENSMUSG00000054321	2.35918	0.0331212
Tesmin	ENSMUSG00000024905	-6.28438	0.00074169
Thoc3	ENSMUSG00000025872	-0.422283	0.0133596
Tkt	ENSMUSG00000021957	-0.428913	0.00127198
Tlr5	ENSMUSG00000079164	-21.3033	5.82e-09
Tmem128	ENSMUSG00000067365	0.308392	0.00755663
Tmem200a	ENSMUSG00000049420	-18.2728	3.1e-06
Tmem221	ENSMUSG00000043664	21.8313	3.37e-09
Tmem221	ENSMUSG00000043664	21.8313	3.37e-09
Tnfrsf13c	ENSMUSG00000068105	-18.0665	4.16e-06
Tob1	ENSMUSG00000037573	0.435344	0.00961471
Trarg1	ENSMUSG00000046275	-7.46745	0.00628708
Trem1	ENSMUSG00000042265	-21.7206	3.47e-09
Trim30a	ENSMUSG00000030921	0.852139	0.00351678
Tspo2	ENSMUSG00000023995	21.3975	5.16e-09
Tuba4a	ENSMUSG00000026202	-4.92871	0.0392582
Txnrd3	ENSMUSG00000000811	-1.93186	0.00020546
Ube2c	ENSMUSG00000001403	-0.75241	0.0265675
Ugdh	ENSMUSG00000029201	0.670873	0.0230631
Vangl2	ENSMUSG00000026556	0.640531	0.0284051
Zbtb3	ENSMUSG00000071661	9.3877	0.00013755
Zfp109	ENSMUSG00000074283	-7.84031	0.00410724
Zfp131	ENSMUSG00000094870	0.860877	0.0274372
Zfp521	ENSMUSG00000024420	0.364453	0.011476
